# Supplementary material for: Evidence Mapping Based on Systematic Reviews of Repetitive Transcranial Magnetic Stimulation on the Motor Cortex for Neuropathic Pain
Source: Front Hum Neurosci. 2022 Feb 16;15:743846. doi: 10.3389/fnhum.2021.743846 (PMC8889530; doi:10.3389/fnhum.2021.743846)
Supplement: Supplementary file 1 [file Data_Sheet_1.zip]

Archive with 6 entries (5 files):
- Supplementary Material Files/
- Supplementary Material Files/Supplementary material 1 Search strategies.docx
- Supplementary Material Files/Supplementary material 2 SRs excluded.docx
- Supplementary Material Files/Supplementary material 3 AMSTAR2 assessment.xlsx
- Supplementary Material Files/Supplementary material 4 PICOS Characteristics in the SRs.xlsx
- Supplementary Material Files/Supplementary Material 5.docx
