# Supplementary material for: Evidence Mapping Based on Systematic Reviews of Repetitive Transcranial Magnetic Stimulation on the Motor Cortex for Neuropathic Pain
Source: Front Hum Neurosci. 2022 Feb 16;15:743846. doi: 10.3389/fnhum.2021.743846 (PMC8889530; doi:10.3389/fnhum.2021.743846)
Supplement: Supplementary file 1 [file Data_Sheet_1.zip › Supplementary Material Files/Supplementary material 4 PICOS Characteristics in the SRs.xlsx]

## Sheet: Sheet1
Systematic Reviews included	Population	Intervention	Comparison	Outcomes	Individual studies included in the systematic reviews					conclusion(follow up)	Abbreviations	Not included
				Primary outcomes	Controlled trial(parallel )	Controlled trial(cross )	Uncontrolled trials	Observational studie	Unclear in the SRs
Zucchella, et al 2020	trigeminal neuralgia	Target:NS Protocol：10 Hz, 50 mA, 20 min with the coil placed tangentially over the head of the patient contralateral to trigeminal pain	low-level laser therapy (15 mW helium-neon laser, 830 A wave length, 150–170 mw/cm2laser beam density, 10 min).	NRS	Seada et al. (2013) Randomized,parallel (control group: LLT)					no difference
Zucchella, et al 2020	MS： secondary progressive	Target:M1 Protocol：high frequency (20Hz) and iTBS	Sham rTMS (35 Hz, 1,200 pulses, 10 min)	pain	Korzhova et al. (2019) Randomized, parallel, single blind sham-controlled					potentially better	MS,multiple sclerosis
Zeng, H. et al 2020	DPN	Active rTMS: 30 consecutive trains of 50 stimuli delivered by a H-coil targeting Cz area, with 20 Hz, at 100% of resting motor Th (RMT), separated by intertrain intervals lasting 30 s,20 min each time for 5 consecutive days.	Sham rTMS: using a sham coil with the same parameters. 20 min each time for 5 consecutive days.	VAS(0-100) RIII reflex(the size of the RIII reflex and RIII threshold)		Onesti et al（2013） Double Crossover				no difference	DPN,diabetic peripheral neuropathy
Zeng, H. et al 2020	DPN	rTMS in both groups: insulin dependent versus non-insulin dependent group (five consecutive sessions of high-frequency rTMS over motor cortex)	rTMS in both groups: insulin dependent versus non-insulin dependent group (five consecutive sessions of high-frequency rTMS over motor cortex)	VAS				Abdelkader et al（2019） Quasi-experiment		potentially better	DPN,diabetic peripheral neuropathy
Yu, B et al 2020	SCI	rTMS： Positioning: motor cortex Parameters: using a figure-of-8 coil, 500 trains at 5 Hz for 10 secs, 115% of the resting motor threshold intensity, 500 pulses per session Sessions: 10 sessions Control: using a sham coil	sham	Pain intensity: VAS	Defrin et al. (2007) Double-blinded RCT					potentially worse	SCI,spinal cord injury
Yu, B et al 2020	SCI	rTMS positioning: hand motor cortex Parameters: using a figure-of-8 coil, 20 trains at 10 Hz for 5 secs, 80% of the resting motor threshold intensity, 1000 pulses per session Sessions: 5 sessions Control: coil elevated and angled away from the head Cross-over: 12 wks washout and switched to other intervention	sham	Pain intensity: NRS		Kang et al. (2009) Double-blinded cross-over RCT				no difference	SCI,spinal cord injury
Yu, B et al 2020	SCI	rTMS Positioning: motor cortex Parameters: using a figure-of-8 coil, 30 trains at 10 Hz for 5 secs, 110% of the resting motor threshold intensity, 1500 pulses per session Sessions: 10 sessions Control: the coil angled away from the head	sham	Pain intensity: VAS	Yílmaz et al. (2014) Double-blinded RCT					no difference	SCI,spinal cord injury
Yang, S. et al 2020	Intractable neuropathic pain of various origins	rTMS frequency: 0.5 Hz/10Hz intensity: 80% RMT parameters and dosage: 50 pulse, 20 trains/session, total 1,000 pulses/session, ITI = 55 s coil type: Figure 8 stimulation site: M1 session schedule: 3 rTMS sessions at 0.5, 10 Hz	sham	VAS		Lefaucheur et al. (2001) Cross-over				potentially better
Yang, S. et al 2020	Intractable neuropathic pain of various origins	rTMS frequency: 20Hz intensity: 80% RMT parameters and dosage: 40 pulses, 20 trains/session, total 800 pulses/session, ITI = 58 s coil type: Figure 8 stimulation site: Contralateral M1 session schedule:Single e rTMS session	sham	VAS		Rollnik et al. (2002) Cross-over				no difference
Yang, S. et al 2020	Intractable neuropathic pain of various origins	rTMS frequency: 10Hz intensity: 80% RMT parameters and dosage:20 trains/session, ITI = 55 s coil type:Figure 8 stimulation site: M1 session schedule: Single rTMS session	sham	VAS		Lefaucheur et al. (2004) Cross-over				potentially better
Yang, S. et al 2020	Intractable neuropathic pain of various origins	rTMS frequency: 1/ 20Hz intensity: 90% RMT parameters and dosage: 80 pulses, 20 trains/session, total 1,600 pulses/session 200, ITI = 84 s coil type:Figure 8 stimulation site: M1 session schedule: 3 rTMS sessions at 1, 20 Hz	sham	VAS		Andre-Obadia et al. (2006) Cross-over				no difference
Yang, S. et al 2020	Intractable neuropathic pain of various origins	rTMS frequency: 5Hz intensity: 90% RMT parameters and dosage: 50 pulses, 10 trains/session, total 500 pulses/session, ITI = 50 s coil type:Figure 8 stimulation site: M1, S1, PMC, SMA session schedule: 4 rTMS sessions	post-central gyrus,premotor area,supplementary motor area	VAS		Hirayama et al. (2006) Cross-over				potentially better
Yang, S. et al 2020	Intractable neuropathic pain of various origins	rTMS frequency: 10Hz intensity: 90% RMT parameters and dosage: 20 trains/session, ITI = 50s coil type:Figure 8 stimulation site: M1 session schedule: 2–3 rTMS sessions	sham	VAS				Lefaucheur et al. (2006) OLT		potentially better
Yang, S. et al 2020	Intractable neuropathic pain of various origins	rTMS frequency: 1/10Hz intensity: 90% RMT parameters and dosage: Total 1,200 pulses/session, ITI = 54s coil type:Figure 8 stimulation site: M1 session schedule: 3 rTMS sessions at 1, 10 Hz	sham	VAS		Lefaucheur et al. (2008) Cross-over				potentially better
Yang, S. et al 2020	Intractable neuropathic pain of various origins	rTMS frequency: 10Hz intensity: 90% RMT parameters and dosage: 20 trains/session, ITI = 50s coil type:Figure 8 stimulation site: M1 session schedule: 2–3 rTMS sessions	sham stimulation	VAS		Andre-Obadia et al. (2008) Cross-over				potentially better
Yang, S. et al 2020	Intractable neuropathic pain of various origins	rTMS frequency: 10Hz intensity: 90% RMT parameters and dosage: 20 trains/session, ITI = 50s coil type:Figure 8 stimulation site: M1 session schedule: 2–3 rTMS sessions	sham	VAS				Lefaucheur et al. (2012) OLT		potentially better
Yang, S. et al 2020	Intractable neuropathic pain of various origins	rTMS frequency: 5Hz intensity: 90% RMT parameters and dosage:50 pulses × 10 trains/sessions, total 500 pulses/session, ITI = 50 s coil type:Figure 8 stimulation site: M1 session schedule: 10 rTMS sessions	a sham period was followed by a real rTMS	VAS		Hosomi et al. (2013) Cross-over				potentially better (short-term)
Yang, S. et al 2020	DPN	rTMS frequency: 20Hz intensity: 100% RMT parameters and dosage: 50 pulses, 30 trains/session, total 1,500 pulses/session, ITI = 30 s coil type:H-coil stimulation site: M1 session schedule: 5 rTMS sessions	sham	VAS		Onesti et al. (2013) Cross-over				potentially better	DPN,diabetic peripheral neuropathy
Yang, S. et al 2020	cancer and malignant NP	rTMS frequency: 10Hz intensity: 90% RMT parameters and dosage: 20 trains/session, ITI = 50s coil type:Figure 8 stimulation site: M1 session schedule: 2–3 rTMS sessions	sham	VAS	Khedr et al. (2015) Parallel					potentially better (15days)	NP,neuropathic pain
Yang, S. et al 2020	cancer and malignant NP	rTMS frequency: 10Hz intensity: 80% RMT parameters and dosage: 100 pulses, 30 trains/session, total 3,000 pulses/session, ITI = 20 s coil type:Figure 8 stimulation site: M1 session schedule:10 rTMS sessions	sham	VAS	Khedr et al. (2015) Parallel					no difference (1 month later)	NP,neuropathic pain
Yang, S. et al 2020	radiculopathy	rTMS frequency: 10Hz intensity: 80% RMT parameters and dosage: 100 pulses, 30 trains/session, total 3,000 pulses/session, ITI = 20 s coil type:Figure 8 stimulation site: M1 session schedule: 3 rTMS sessions	sham rTMS and2-mA tDCS	NRS	Attal et al. (2016) (Pain). Parallel					potentially better
Yang, S. et al 2020	Intractable neuropathic pain of various origins	rTMS frequency: 10Hz intensity: 90% RMT parameters and dosage: 10 pulses, 30 trains/session, total 3,000 pulses/session, ITI = 20 s coil type:Figure 8 stimulation site: M1 session schedule: 2 rTMS sessions	sham	VAS		Ayache et al. (2016) Cross-over				potentially better
Yang, S. et al 2020	Intractable neuropathic pain of various origins	rTMS frequency: 10Hz intensity: 90% RMT parameters and dosage: 20 pulses, 20 trains/session, total 2,000 pulses/session, ITI = 60 s coil type:Figure 8 stimulation site: M1 (hotspot vs. alternative site) session schedule: 5rTMS sessions	sham	NRS		Nurmikko et al. (2016) Cross-over				potentially better
Yang, S. et al 2020	Intractable neuropathic pain of various origins	rTMS frequency: 20Hz intensity: 80% RMT parameters and dosage: 80 pulses, 20 trains/session, total 1,600 pulses/session, ITI = 84 s coil type:Figure 8 stimulation site: Contralateral M1 session schedule: Mean 11 sessions days (range 1–37 sessions)	sham	VAS, percentage of pain relief				Pommier et al. (2016) OLT		potentially better
Yang, S. et al 2020	Intractable neuropathic pain of various origins	rTMS frequency: 5Hz intensity: 90% RMT parameters and dosage: 50 pulses, 10 trains/session, total 500 pulses/session, ITI = 50s coil type:Figure 8 vs. H-coil stimulation site: M1 to painful lower limb session schedule: 5 rTMS sessions per group	sham	VAS		Shimizu et al. (2017) Cross-over				potentially better
Yang, S. et al 2020	Intractable neuropathic pain of various origins	rTMS frequency: 20Hz intensity: 90% RMT parameters and dosage: 80 pulses, 20 trains/session, total 1,600 pulses/session, ITI = 84 s coil type:Figure 8 stimulation site: M1 session schedule: 2rTMS sessions	sham	NRS		Andre-Obadia et al. (2018) Cross-over				potentially better
Yang, S. et al 2020	Intractable neuropathic pain of various origins	rTMS frequency: 10Hz intensity: 80% RMT parameters and dosage: 10 trains/session, ITI = 50s coil type:Figure 8 stimulation site: Contralateral M1 session schedule: 9 rTMS sessions	sham	VAS				Lawson et al. (2018) OLT		potentially better
Yang, S. et al 2020	CPSP	rTMS frequency: 10Hz intensity: 80% RMT parameters and dosage: 50 pulses, 20 trains/session, total 1,000 pulses/session, ITI = 55 s coil type:Figure 8 stimulation site: M1 session schedule: Single rTMS session	sham	VAS		Lefaucheur et al. (2001) Cross-over				potentially better	CPSP,Central poststroke pain
Yang, S. et al 2020	chronic central pain after mild traumatic brain injury	rTMS frequency: 20Hz intensity: 80% RMT parameters and dosage: 200 pulses, 10 train/session, total 2,000 pulses/session coil type:Figure 8 stimulation site: M1 session schedule: 5 rTMS session	sham	VAS	Khedr et al. (2005) Parallel					potentially better
Yang, S. et al 2020	CPSP	rTMS frequency:1/5/10Hz intensity: 90% RMT parameters and dosage: Total 5,000 pulses/session, ITI = 50 s coil type:Figure 8 stimulation site: M1 session schedule: 3 rTMS session	sham	VAS		Saitoh et al. (2007) Cross-over
Yang, S. et al 2020	CPSP	rTMS frequency: 5Hz intensity: 100% RMT parameters and dosage: 50 pulses, 10 trains/session, total 500 pulses/session, ITI = 25 s coil type:Figure 8 stimulation site: M1 session schedule: Single rTMS session	sham	VAS		Matsumura et al. (2013) Cross-over				potentially better	CPSP,Central poststroke pain
Yang, S. et al 2020	CPSP	rTMS frequency: 5Hz intensity: 90% RMT parameters and dosage: 50 pulses, 10 trains/session, total 500 pulses, ITI = 50 s coil type:Figure 8 stimulation site: M1 session schedule:12 rTMS session	sham	VAS				Kobayashi et al. (2015) OLT		potentially better(up to 8 weeks)	CPSP, central post stroke pain
Yang, S. et al 2020	chronic central pain after mild traumatic brain injury	rTMS frequency: 10Hz intensity: 90% RMT parameters and dosage:50 pulses, 20 trains/session, total 1,000 pulses, ITI = 55 s coil type:Figure 8 stimulation site: M1 session schedule: 10 rTMS session	sham	NRS	Choi et al. (2018) Parallel					potentially better
Yang, S. et al 2020	thalamic pain.	rTMS frequency: 5Hz intensity: 100% RMT parameters and dosage: 50 pulses, 10 trains/session, total 500 pulses/session, ITI = 25 s coil type:Figure 8 stimulation site: M1 session schedule: Single rTMS session	NA	VAS				Lin et al. (2018) OLT		potentially better(up to 8 weeks)
Yang, S. et al 2020	SCI	rTMS frequency: 10Hz intensity: 90% RMT parameters and dosage: 100 pulses, 10 trains/session, total 1,000 pulses, ITI = 60 s coil type:Figure 8 stimulation site: M1 session schedule:10 rTMS session	NA	VAS	Defrin et al. (2007) Parallel					no difference	SCI,spinal cord injury
Yang, S. et al 2020	SCI	rTMS frequency: 10Hz intensity: 80% RMT parameters and dosage: 50 pulses, 20 trains/session, total 1,000 pulses/session, ITI = 55 s coil type:Figure 8 stimulation site: M1 session schedule:5 rTMS session	NA	NRS		Kang et al. (2009) Cross-over				no difference	SCI,spinal cord injury
Yang, S. et al 2020	SCI	rTMS frequency: 10Hz intensity: 90% RMT/110% RMT parameters and dosage: 50 pulses, 40 trains/session, total 2,000 pulses/session, ITI = 25 s coil type:Figure 8 stimulation site: M1 (hand vs. leg area) session schedule: Single rTMS session	NA	NRS		Jette et al. (2013) Cross-over				potentially better(for 48h)	SCI,spinal cord injury
Yang, S. et al 2020	SCI	rTMS frequency: 10Hz intensity: 110% RMT parameters and dosage: 50 pulses, 30 trains, total 1,500 pulses/session, ITI = 25 s coil type:Figure 8 stimulation site: Vertex session schedule: 10 rTMS session	NA	VAS	Yilmaz et al. (2014) Parallel					no difference	SCI,spinal cord injury
Yang, S. et al 2020	CPSP OR SCI	rTMS frequency: 20Hz intensity:80% RMT parameters and dosage: 80 pulses × 20 trains/sessions, total 1,600 pulses/session, ITI = 84 s coil type:Figure 8 stimulation site: Contralateral M1 session schedule:4 rTMS session	sham	VAS				Quesada et al. (2018) OLT		potentially better（maintained over 12months）	CPSP, central post strokebpain; SCI,spinal cord injury
Yang, S. et al 2020	Migraine	rTMS frequency:10Hz intensity: 70% RMT parameters and dosage: 60 pulses, 10 trains/session, total 600 pulses, ITI = 45 s coil type:Figure 8 stimulation site: M1 session schedule: 3 rTMS sessions	NA	VAS	Misra UK, Kalita J, Tripathi GM, et al. (2013) (Cephalalgia)					potentially better
Yang, S. et al 2020	mild traumatic brain injury related headache	rTMS frequency: 10Hz intensity: 80% RMT parameters and dosage: 100 pulses, 20 trains/session, total 2,000 pulses/session, ITI = 1 s coil type:Figure 8 stimulation site: Left M1 session schedule: 3 rTMS session	sham	NRS	Leung et al.(2016） Parallel					potentially better （ 4-week）	mild traumatic brain injury related headache (MBTI-HA)
Yang, S. et al 2020	Migraine	rTMS frequency: 10Hz intensity: 80% RMT parameters and dosage:100 pulses, 20 trains/session, total 2,000 pulses/session, ITI = 1 s coil type:Figure 8 stimulation site: Left M1 session schedule: 5 rTMS session	NA	VAS	Shehata et al.(2016) Parallel					unclear
Yang, S. et al 2020	Migraine	rTMS frequency: 10Hz intensity: 70% RMT parameters and dosage:60 pulses, 10 trains/session, total 600 pulses, ITI = 45 s coil type:Figure 8 stimulation site: Left M1 session schedule: 1 vs 3 rTMS sessions	NA	VAS	Misra et al.(2017) Parallel					potentially better
Yang, S. et al 2020	post-stroke pain syndrome and also included 24 patients with trigeminal neuralgia	rTMS frequency: 20Hz intensity: 80% RMT parameters and dosage:200 pulses, 1 train/session, total 2,000 pulses/session coil type:Figure 8 stimulation site: M1 session schedule: 5 rTMS session	sham	VAS	Khedr et al. (2005) Parallel					potentially better（lasted up to 2 week)
Yang, S. et al 2020	non-specified orofacial pain	rTMS frequency: 10Hz intensity: 95% RMT parameters and dosage: Total 720 pulses/session, ITI = 1.9 s coil type:Figure 8 stimulation site: Contralateral M1 session schedule:5 rTMS session	sham stimulation	VAS	Fricova et al.(2013) Parallel					potentially better（lasted for 14 days)
Yang, S. et al 2020	trigeminal neuralgia	rTMS frequency: 10Hz intensity: 80% RMT parameters and dosage: 10 pulses, 10 trains/sessions, total 1,000 pulses/session, ITI = 50 s coil type:Figure 8 stimulation site: M1 (unilateral vs bilateral) session schedule: Single rTMS session	unilateral 10-Hz rTMS M1	VAS		Henssen et al.(2019) Cross-over				potentially better
Yang, S. et al 2020	Phantom limb pain	rTMS frequency: 20Hz intensity: 80% RMT parameters and dosage: 200 pulses, 10 train/session, total 2,000 pulses/session, ITI = 50 s coil type:Figure 8 stimulation site: M1 session schedule:5 rTMS session	sham	VAS	Ahmed et al. (2011) Parallel					potentially better(up to 2months)
Yang, S. et al 2020	Phantom limb pain	rTMS frequency: 10Hz intensity:90% RMT parameters and dosage: 60 pulses × 20 trains/sessions, total 1,200 pulses, ITI = 54 s coil type:Figure 8 stimulation site: Contralateral M1 session schedule: 10 rTMS session	sham	VAS	Malavera et al.(2016) Parallel					potentially better 15day
Yang, S. et al 2020	Phantom limb pain	rTMS frequency: 5Hz intensity: 100% RMT parameters and dosage: 50 pulses, 10 trains/session, total 500 pulses/session, ITI = 25 s coil type:Figure 8 stimulation site: M1 session schedule: Single rTMS session	NA	VAS	Malavera et al.(2016) Parallel					no difference 30day
Yang, S. et al 2020	Low Back Pain	rTMS frequency:20Hz intensity: 95% RMT parameters and dosage: 10 pulse trains, 10 s duration, ITI = 28 s coil type:Figure 8 stimulation site: M1 session schedule: 5 rTMS session	shamrTMS(12patients) or physical therapy (26 patients)	VAS		Ambriz-Tututi et al.(2016) Cross-over				potentially better (3rd week)
Yang, S. et al 2020	Pelvic Pain	rTMS frequency: 20Hz intensity: 110% RMT parameters and dosage: 50 pulses, 30 trains/session, total 1,500 pulses/session, ITI = 30 s coil type:H-coil stimulation site: M1 session schedule: 10 rTMS session	sham treatment +20 Hz rTMS sessions over the M1 in the area corresponding to the pelvic region for 20min for 2 weeks	VAS		Cervigni et al. (2018) Cross-over				potentially better
Yang, S. et al 2020	Pelvic Pain	rTMS frequency: 10Hz intensity: 80% RMT parameters and dosage: Total 1,500 pulses/session, ITI = 50 s coil type:Figure 8 stimulation site: Left M1 session schedule: 5 rTMS session	NA	VAS				Pinot-Monange et al.(2019) OLT		potentially better（lasted up to 28 days)
Yang, S. et al 2020	Complex regional pain syndrome	rTMS frequency: 10Hz intensity: 110% RMT parameters and dosage: 10 trains/session, 1.2 s duration, ITI = 10 s coil type:Figure 8 stimulation site: Contralateral M1 session schedule: Single rTMS session	NA	VAS		Pleger et al. (2004) Cross-over				potentially better
Yang, S. et al 2020	CRPS type I	rTMS frequency: 10Hz intensity: 100% RMT parameters and dosage: 100 pulses, 25 trains/session, total 2,500 pulses/session, ITI = 60 s coil type:Figure 8 stimulation site: M1 session schedule: 10 rTMS session	sham stimulation	VAS	Picarelli et al. (2010) Parallel					potentially better	CRPS,complex regional pain syndrome
Yang, S. et al 2020	CRPS type I	rTMS frequency: 10Hz intensity: 80% RMT parameters and dosage: Total 2,000 pulses/session, ITI = 30 s coil type:Figure 8 stimulation site: M1 session schedule: 1 vs 5 rTMS sessions	5 sessions	VAS, NRS				Gaertner et al. 2018 (105) OLT		potentially better (lasted up to 1 week post-treatment)	CRPS,complex regional pain syndrome
Yang, S. et al 2020	postherpetic neuralgia	rTMS frequency: 10Hz intensity: 80% RMT parameters and dosage: Total 1,500 pulses/session, ITI = 3 s coil type:Figure 8 stimulation site: M1 session schedule: 10 rTMS session	sham	VAS	Ma et al. (2015) Parallel					potentially better (lasted for up to 3 months.)
Yang, S. et al 2020	Hemiplegic shoulder pain	rTMS frequency: 10Hz intensity: 90% RMT parameters and dosage: Total 1,000 pulses/session, ITI = 55 s coil type:Figure 8 stimulation site: M1 session schedule: 10 rTMS session	sham	NRS	Choi et al.(2018) Parallel					potentially better ( lasted for up to 4 weeks）
Shen, Z.et al 2020	SCI	rTMS	Sham rTMS	VAS	Yilmaz et al. (2014)					potentially better （＜6w）	SCI,spinal cord injury
Shen, Z.et al 2020	SCI	rTMS	Sham rTMS	VAS	Yilmaz et al. (2014)					potentially better (≥6 w)	SCI,spinal cord injury
Shen, Z.et al 2020	SCI	rTMS-hand;rTMS-leg	Sham rTMS	NRS		Jette et al. (2013)				no difference (≤6d)	SCI,spinal cord injury
Shen, Z.et al 2020	SCI	rTMS	Sham rTMS	NRS		Kang et al. (2009)				no difference (from baseline to 1 week, 3 weeks, 5 weeks, and 7 weeks)	SCI,spinal cord injury
Shen, Z.et al 2020	SCI	rTMS	Sham rTMS	VAS	Defrin et al. (2007)					no difference (from baseline to 4.5 weeks)	SCI,spinal cord injury
Shen, Z.et al 2020	SCI	rTMS 1Hz	Sham rTMS	NA		Saitoh et al. (2007)				potentially better（immediate effect）	SCI,spinal cord injury
Shen, Z.et al 2020	SCI	rTMS	Sham rTMS	pain relief		Lefaucheur et al. (2004)				potentially better（from baseline to 2 to 6 wk)	SCI,spinal cord injury
Pacheco-Barrios, K. et al 2020	phantom limb pain	rTMS: High frequency: 20 Hz, 10-sec trains (200 pulses) every minute, intensity of stimulation: 80% of resting motor threshold, 10- min sessions daily for 5 consecutive d Stimulation Location and Procedure ： Optimal scalp position determined from where transcranial magnetic stimulation evoked motor potentials of maximum peak-to-peak amplitude in the muscle proximal to the stump	Sham stimulation: coil elevated and angled away from the head	VAS orNRS	Ahmed et al. (2011 ) (Egypt)					potentially better (short-term:immediately & medium-term:1w-1m)
Pacheco-Barrios, K. et al 2020	phantom limb pain	rTMS: Frequency: 10 Hz, 20-min sessions, 20 trains of 6 sec (54-sec intertrain interval), intensity of stimulation:90% of motor threshold, daily sessions for 10 d during a 2-wk period Stimulation Location and Procedure ：M1 contralateral to the amputated leg (corresponding to the first dorsal interosseous musclof the hand contralateral to pain)	Shstimulation (sham coil)	VAS orNRS	Malavera et al. (2016) (Colombia)					no difference (short-term:immediately & medium-term:1w-1m)
Pacheco-Barrios, K. et al 2020	phantom limb pain	rTMS: Frequency: rTMS 1 Hz, 500 pulses per session, intensity of stimulation: 95%, daily sessions for 5 consecutive Stimulation Location and Procedure：M1 area corresponding to affected phantom limb. Optimal placement defined by maximal motor response	Sham stimulation: 2 Hz, identical placemenof coil that lookand sounds identical and produces same scalp sensation	VAS orNRS		Irlbacher et al. (2006 ) (Germany)				no difference (short-term:immediately )
Pacheco-Barrios, K. et al 2020	phantom limb pain	rTMS: Frequency: rTMS ,5 Hz, 500 pulses per session, intensity of stimulation: 95%, daily sessions for 5 consecutive Stimulation Location and Procedure：M1 area corresponding to affected phantom limb. Optimal placement defined by maximal motor response	Sham stimulation: 2 Hz, identical placemenof coil that lookand sounds identical and produces same scalp sensation	VAS orNRS		Irlbacher et al. (2006 ) (Germany)				no difference (short-term:immediately )
Moisset, X.et al 2020	migraine	triple true rTMS high-frequency (10 Hz, 600 pulses) M1 600 pulses, 1 compared to 3 sessions on alternate days, F8c, 70% of rMT	one true and two sham rTMS high-frequency (10 Hz, 600 pulses) M1	VAS	Kalita J et al. (2016) (J Neuro) sham controlled RCT, double blind, parallel groups					no difference
Moisset, X.et al 2020	migraine	rTMS high-frequency (10 Hz, 600 pulses) M1 F8c, 70% rMT, 600 pulses, single session	sham	VAS	Misra UK et al. (2013) (Cephalalgia) single-center, randomized, placebo-controlled double-blind					potentially better
Moisset, X.et al 2020	migraine	high-frequency repetitive TMS over left M1, 3 d/week, 4 consecutive weeks, 80%rMT, F8c, 2000pulses	BTX-A 31 to 39 sites	visual analogue scale assessment of headache intensity.	Shehata HS et al. (2016) a pilot randomized trial parallel					no difference (at weeks 4 and 8)	botulinum toxin injection（ BTX-A injection ）
Moisset, X.et al 2020	migraine	high-frequency repetitive TMS over left M1, 3 d/week, 4 consecutive weeks, 80%rMT, F8c, 2000pulses	BTX-A 31 to 39 sites	visual analogue scale assessment of headache intensity.	Shehata HS et al. (2016) a pilot randomized trial					potentially worse （at week 12）
Moisset, X. Bouhassira, D. et al 2020	SCI pain	rTMS M1 active (F8c, crossover, 1000 pulses/session) 5 daily sessions (10 Hz)	sham	NRS		Kang BS et al. (2009)				potentially better (day 3 to week 7)	SCI,spinal cord injury
Moisset, X. Bouhassira, D. et al 2020	phantom limb pain	rTMS M1 active (F8c, parallel, 2000 pulses/session) 5 daily sessions (20Hz, 2000 pulses)	sham	VAS	Ahmed MA et al. (2011)					potentially better (up to 2 month)
Moisset, X. Bouhassira, D. et al 2020	various etiologies central or peripheral, mostly central	rTMS M1 active (F8c, crossover, 500 pulses/session) 10 daily sessions (5Hz, 500 pulses)	sham	VAS		Hosomi K et al. (2013)				potentially better (1 h after stimulation)
Moisset, X. Bouhassira, D. et al 2020	PHN	rTMS M1 active (F8c, parallel, 1500 pulses/session) 10 daily sessions (10 Hz, 1500 pulses)	sham	VAS	Ma S-M et al. (2015)					potentially better (up to 3 month)	PHN,postherpetic neuralgia
Moisset, X. Bouhassira, D. et al 2020	Cancer related neuropathic pain	rTMS M1 active (F8c, parallel, 2000 pulses/session) 10 daily sessions (20 Hz, 2000 pulses)	sham	VAS	Khedr EM et al. ( 2015)					potentially better ( 15 days after the sessions)
Moisset, X. Bouhassira, D. et al 2020	Cancer related neuropathic pain	rTMS M1 active (F8c, parallel, 2000 pulses/session) 10 daily sessions (20 Hz, 2000 pulses)	sham	VAS	Khedr EM et al. (2015)					no difference ( 1 month)
Moisset, X. Bouhassira, D. et al 2020	phantom limb pain	rTMS M1 active (F8c, parallel, 1200 pulses/session) 10 daily sessions (10Hz, )	sham	VAS	Malavera A et al. (2016)					potentially better ( 15 days after the sessions)
Moisset, X. Bouhassira, D. et al 2020	phantom limb pain	rTMS M1 active (F8c, parallel, 1200 pulses/session) 10 daily sessions (10Hz, )	sham	VAS	Malavera A et al. (2016)					no difference ( 30 days)
Moisset, X. Bouhassira, D. et al 2020	painful diabetic neuropathy	rTMS H-coil active (crossover) 5 daily sessions (20Hz)	sham			Onesti E et al. (2013)				potentially better (up to 3 weeks after treatment)
Moisset, X. Bouhassira, D. et al 2020	PHN	rTMS M1 active vs sham (F8c, parallel, 1500 pulses/session) 15 daily sessions (5Hz or 10 Hz, 1500 pulses in each case), follow-up at 1 and 3 months	sham		Pei Q et al.(2019)					potentially better ( (from day 2 to week 12) for both 5 and 10 Hz)	PHN,postherpetic neuralgia
Liampas, A.et al 2020	intractable CPSP	five daily sessions of rTMS over the motor cortex of	NA	NA					Khedr et al.(2005)	potentially better (lasting 2 weeks)	CPSP, central post stroke pain
Liampas, A.et al 2020	intractable CPSP	deep rTMS	NA	NA		Shimizu et al.(2017 )				potentially better	CPSP, central post stroke pain
Liampas, A. Rekatsina, M. et al 2020	DPN	rTMS	sham	NA		Onesti et al.(2013)				potentially better (at least 3 weeks)	DPN,diabetic peripheral neuropathy
Gatzinsky, K.et al 2020	CPSP	20 Hz rTMS	sham	VAS		André-Obadia et al.(2006) RCT,Cross-over, DB				no difference	CPSP, central post stroke pain
Gatzinsky, K.et al 2020	CPSP Spinal lesion	20 Hz rTMS	sham	VAS		André-Obadia et al.(2008)				potentially better	CPSP, central post stroke pain
Gatzinsky, K.et al 2020	CPSP Spinal/brain stem lesion	20 Hz rTMS	sham	VAS		André-Obadia et al.(2011)				potentially better	CPSP, central post stroke pain
Gatzinsky, K.et al 2020	CPSP Spinal/brain stem lesion	5 Hz rTMS	S1, PMC ,SMA,sham	VAS		Hirayama et al.(2006)				potentially better	CPSP, central post stroke pain
Gatzinsky, K.et al 2020	SCI	10 Hz rTMS	sham	NRS		Jetté et al.(2013)				no difference	SCI,spinal cord injury
Gatzinsky, K.et al 2020	CPSP Brain stem lesion	10 Hz rTMS	sham	VAS		Lefaucheur et al.(2001)b				potentially better	CPSP, central post stroke pain
Gatzinsky, K.et al 2020	CPSP	10 Hz rTMS	sham	VAS		Lefaucheur et al.(2001)a				potentially better (1 week)	CPSP, central post stroke pain
Gatzinsky, K.et al 2020	CPSP	10 Hz rTMS	sham	VAS		Lefaucheur et al.(2001)a				no difference （after 12 days）	CPSP, central post stroke pain
Gatzinsky, K.et al 2020	Mixed NP	10 Hz rTMS	sham	VAS		Lefaucheur et al.(2004)				potentially better	NP,neuropathic pain
Gatzinsky, K.et al 2020	CPSP Spinal lesion	10 Hz rTMS	sham	VAS		Lefaucheur et al.(2008)				potentially better	CPSP, central post stroke pain
Gatzinsky, K.et al 2020	CRPS	10 Hz rTMS	sham	VAS		Pleger et al.(2004)				potentially better	CRPS,complex regional pain syndrome
Gatzinsky, K.et al 2020	CPSP SCI	10 Hz rTMS	sham	VAS		Saitoh et al.(2007)				potentially better	CPSP, central post stroke pain; SCI,spinal cord injury
Gatzinsky, K.et al 2020	Phantom pain	20 Hz, 5 sessions	sham	VAS	Ahmed et al.(2011) Quasi-RCT,Parallel groups, DB					potentially better
Gatzinsky, K.et al 2020	Radiculopathy	10 Hz, 3sessions	sham rTMS and2-mA tDCS	BPI		Attal et al.(2016) RCT, cross-over, DB				potentially better	BPI, brief pain inventory
Gatzinsky, K.et al 2020	Urinary bladder pain syndrome	20 Hz, 10 sessions	sham	VAS		Cervigni et al.(2018) RCT, cross-over, DB				potentially better
Gatzinsky, K.et al 2020	Traumatic brain injury	10 Hz, 10 sessions	sham	NRS	Choi et al. (2018) RCT, Parallel groups, DB					potentially better
Gatzinsky, K.et al 2020	CPSP	10 Hz, 10 sessions	sham	NRS	Choi &Chang (2018) RCT, Parallel groups, DB					potentially better	CPSP, central post stroke pain
Gatzinsky, K.et al 2020	SCI	5 Hz, 10 sessions	sham	VAS	Defrin et al.(2007) RCT, Parallel groups, DB					no difference	SCI,spinal cord injury
Gatzinsky, K.et al 2020	CPSP Spinal lesion	5 Hz, 10 sessions	sham	VAS		Hosomi et al.(2013) RCT, cross-over, DB				no difference	CPSP, central post stroke pain
Gatzinsky, K.et al 2020	SCI	10 Hz, 5 sessions	sham	NRS		Kang et al.(2009) RCT, cross-over, DB				no difference	SCI,spinal cord injury
Gatzinsky, K.et al 2020	NP due to malignancy	20 Hz, 10 sessions	sham	VAS	Khedr et al.(2015) RCT, Parallel groups, DB					potentially better ( at 15 days)	NP,neuropathic pain
Gatzinsky, K.et al 2020	NP due to malignancy	20 Hz, 10 sessions	sham	VAS	Khedr et al.(2015) RCT, Parallel groups, DB					no difference (1 month)	NP,neuropathic pain
Gatzinsky, K.et al 2020	Phantom pain	10 Hz, 20 sessions	sham	VAS	Malavera et al. (2016) RCT, Parallel groups, DB					potentially better ( at 15 days)
Gatzinsky, K.et al 2020	Phantom pain	10 Hz, 20 sessions	sham	VAS	Malavera et al. (2016) RCT, Parallel groups, DB					no difference (30 days )
Gatzinsky, K.et al 2020	Mixed NP	10 Hz, 5 sessions	sham	NRS		Nurmikko et al.(2016) RCT, cross-over, SB				potentially better	NP,neuropathic pain
Gatzinsky, K.et al 2020	CRPS	10 Hz, 10 sessions	sham	VAS	Picarelli et al. (2010) RCT, Parallel groups, DB					potentially better （at 1 week）	CRPS,complex regional pain syndrome
Gatzinsky, K.et al 2020	CRPS	10 Hz, 10 sessions	sham	VAS	Picarelli et al. (2010) RCT, Parallel groups, DB					no difference (at 3 months )	CRPS,complex regional pain syndrome
Gatzinsky, K.et al 2020	SCI	10 Hz, 10 sessions M1	sham	VAS	Yilmaz et al.(2014) RCT, Parallel groups, DB					no difference	SCI,spinal cord injury
Chang, M. C.et al 2020	CRPS types I and II	10 Hz, 80% RMT (10 Hz for 10 s with an intertrain interval of 30 s) a total of 2,600 pulse M1 a single session (n=5)	5 consecutive daily sessions (n=12)	VAS				Gaertner et al. (2018) open-label trial		potentially better	CRPS,complex regional pain syndrome
Chang, M. C.et al 2020	CRPS1	10 Hz, 100% RMT (10 Hz for 10 s with 60 s intertrain interval), a total of 2,500 pulses		VAS	Picarelli et al. (2010) Randonmized controlled trial					potentially better	CRPS,complex regional pain syndrome
Chang, M. C.et al 2020	CRPS1	10 Hz, 110% of RMT (a series of ten rTMS applications, each lasting 1.2 s in length), intertrain interval 10 s		VAS		Pleger et al. (2004) crossover				no difference （immediately after one rTMS treatment session ）	CRPS,complex regional pain syndrome
Cardenas-Rojas, A. et al 2020	Complex regional pain syndrome type I in upper limb CRPS Ⅰ	rTMS + Medical treatme nt with exercise 10 sessions (5 sessions per week) 10 Hz, 100% RMT target :Precentral gyrus 10 sec trains with an interval of 60 sec, total of 2500 pulses delivered during 25	Sham rTMS + Medical treatme nt with exercise	VAS	Picarelli. et al (2010)					Unclear
Aamir, A et al 2020	Phantom limb pain	Site of stimulation：Brain: hemisphere contralateral to the pain Coil ：double Protocol：10 daily sessions over 2 weeks Primary motor area was stimulated at 10 Hz, with an intensity of 90% of the resting motor threshold. Each session had 20 bursts. Each burst consisted of 60 pulses (6 s). Interval between bursts was 54 s. In total, 1200 pulses were delivered in each sessio	sham		Malavera et al,(2016)					potentially better(15 d)
Aamir, A. et al 2020	Phantom limb pain	Site of stimulation：Brain: hemisphere contralateral to the pain Coil ：double Protocol：10 daily sessions over 2 weeks Primary motor area was stimulated at 10 Hz, with an intensity of 90% of the resting motor threshold. Each session had 20 bursts. Each burst consisted of 60 pulses (6 s). Interval between bursts was 54 s. In total, 1200 pulses were delivered in each sessio	sham		Malavera et al,(2016)					no difference (30d)
Aamir, A. et al 2020	Phantom limb pain	Site of stimulation：Brain: hemisphere contralateral to the pain Coil ：Double (90 mm) Protocol：Five consecutive daily sessions Primarmotor area was stimulated at 20 Hz, with an intensity of 80% of the resting motor threshold .Each session had 10 bursts. Each burst consisted of 200pulse(10s). Interval between bursts was 50s. In total, 2000 pulses were delivered in each session	sham		Ahmed et al,(2011)					potentially better (2 months follow-up)
Aamir, A. et al 2020	Radiculopathy	Site of stimulation：Brain: hemisphere contralateral to the pain Coil ：Double Protocol：Three consecutive daily sessions Primary motor area was stimulated at 10 Hz, with an intensity of 80% of the resting motor threshold.Each session had 30 bursts. Each burst consisted of 100 pulse(10s). Interval between burst was 20s. In total, 3000 pulses were delivered in each session	low intensity electrical tDCS		Attal et al,(2016）					potentially better (at least 5 days )	transcranial direct current stimulation (tDCS)
Aamir, A. et al 2020	Peripheral Neuropathy	Site of stimulation：Brain Coil ：H-coil Protocol：5 consecutive dailsessions Primary leg motor areas were stimulated at 20 Hz, with an intensity of 100% of the resting motor threshold .Each session had 30 burst.Each burst consisted of 50 pulse.Interval between burst was 30s. In total, 1500 pulses were deliver in each session	sham	VAS		Onesti et al,(2013)				potentially better ( lasted foup to 3 weeks)
Stilling, J. M.2019	migraine:chronic migraine 、episodic migraine	I: 70% motor threshold of ADM f: 10Hz #: 10 trains of 60 pulses with 45s ITI (600 total pulses) -Figure 8 coil -Sham coil (similar sound, no magnetic pulses) -Three sessions of rTMS on alternate days Left motor cortex (hot spot of ADM)	sham	VAS				Kalita, J. (2016) (Cephalalgia) Prospective, non-randomized, non-blinded, sham controlled trial, unreported allocation.		Potentially worse (1 month）
Stilling, J. M.2019	chronic migraine,tension-type headache	Group I (three sessions of rTMS) I: 70% motor threshold of ADM f: 10Hz #: 10 trains of 60 pulses with 45s ITI (600 total pulses) -Figure 8 coil	group II (one session true rTMS and two sessions sham). Left motor cortex (hot spot of ADM)	VAS	Kalita, J. (2016) (J Neuro) Parallel group, randomized, unreported blinding and allocation.					Potentially better：at 1, 2, and 3 months
Stilling, J. M.2019	chronic migraine	I: 80% RMT of ADM f: 10 Hz #: 20 trains with 1s ITI (2000 pulses) -Figure 8 coil -Sham: treatment side of the coil 180 degrees away from the scalp after the RMT was determined -Three rTMS sessions 24-72H apart Left motor cortex	sham	Headache intensity, duration, frequency	Leung, A.(2016) Randomized, single blinded, sham controlled, unreported allocation.					Potentially better：after 1 week
Stilling, J. M.2019	episodic migraine	I: 70% RMT of ADM f: 10Hz #: 60 pulses of 10 trains with 45s ITI (600 total pulses) -Figure 8 coil -Sham coil (similar sound, no magnetic pulses) -3 sessions on alternate days (48H interval). Left motor cortex (hot spot of ADM)	sham	VAS	Misra, U. K.(2013) (Cephalalgia) Single-center, randomized, double blind, sham controlled, unreported allocation.					Potentially better：at 1 month
Stilling, J. M.2019	chronic migraine	I: 80% motor threshold (APB) f: 10Hz #: 100 pulses of 20 trains with 10s ITI (2000 total pulses) -Figure 8 coil -3 days a week, for a total of 12 sessions over 1 month Left motor cortex (M1)	BTX-A: 155–195 (Botox®) units injected at 31 sites across seven specific head and neck muscles ± 8 sites	VAS	Shehata, H.S. (2016)（Cephalalgia.） Pilot, parallel group, randomized, non-blinded (open label), unconcealed allocation.					No difference: immediately; Potentially worse:at 2 and 4wk
Stilling, J. M.2019	Headache	I: 80% motor threshold f: 10Hz #: 50 pulses of 20 trains with 60s ITI (1000 total pulses) -Figure 8 coil -Sham: 10% of stimulator output with coil angled 30° away from scalp -10 sessions R motor cortex (M1)	sham	Total HA days; overall HA index; severity (0-3 scale); duration (h); analgesic use.	Teo, W. P. (2014) Randomized (2:1), sham controlled, single blinded, unreported allocation.					Potentially worse
Stilling, J. M.2019	Headache	I: 70% motor threshold (ADM) f: 10Hz #: 10 trains of 60 pulses with 45s ITI (600 total pulses) -Figure 8 coil -Group I: three sessions of rTMS	Group II-one session true rTMS and two sessions sham Group III-sham Left motor cortex (hot spot of ADM)	Headache frequency and/or severity (VAS: 0-100) reduction of 50%			Misra, U. K.(2017) Prospective, non-randomized, single blinded, placebo controlled, unreported allocation.			Potentially better:after 1 month
Stilling, J. M.2019	Headache	I: 70% motor threshold (ADM) f: 10Hz #: 10 trains of 60 pulses with 45s ITI (600 total pulses) -Figure 8 coil - Three sessions on alternate days between 10 am and 12 noon. Left motor cortex	sham	β endorphin level			Misra, U. K. (2013) （Cephalalgia） Prospective, non-randomized, non-blinded, age/sex matched controlled trial.			Potentially better :up to 4w
Stilling, J. M.2019	Headache	I: 70% motor threshold (ADM) f: 10Hz #: 10 trains of 60 pulses with 45s ITI (600 total pulses) -Figure 8, air cooled coil, 7cm ID -Sham coil (similar sound, no magnetic pulses) - Three sessions on alternate days. Left motor cortex	sham	VAS			Kalita, J. (2017) Prospective, non-randomized, single blinded, sham controlled.			Potentially better:at one month
Ramger, B. C.et al 2019	Central Post-Stroke Pain	rTMS Stimulation Location： Primary motor cortex Intensity ：90% RMT Current Flow ：5 Hz −10 × 10 s Frequency of Intervention：1×/week Length of Intervention：12 weeks	sham	VAS		Kobayashi et al,(2015) Cross-over				potentially better
Ramger, B. C.et al 2019	Central Post-Stroke Pain	rTMS Stimulation Location： Primary motor cortex Intensity ：100% RMT Current Flow ：5 H z −10 × 50 pulses Frequency of Intervention：1 session Length of Intervention：1 day	sham	VAS		Matsumura et al,(2013) Cross-over				potentially better
Nardone, R.2019	phantom limb pain	20 Hz, 80 % of RMT 10 sec trains (200 pulses) every 1 min;Daily 10 min for 5 days	NA	VAS	Ahmed et al.,(2011)					Potentially better
Nardone, R.2019	phantom limb pain	10 Hz at 90 % of RMT 20 trains of 6 sec 54 sec intertrain interval;Daily 20 min for 10 days (2 weeks)	NA	VAS					Malavera et al., (2016)	Potentially better:up to 15 day
Hamid, P.et al 2019	central and peripheral neuropathic pain	20HZ 、Motor cortex(MC)	NA	VAS		Khedr et al.(2005) Cross-over randomized controlled trial (RCT)				potentially better（maintained for 1 month )
Hamid, P.et al 2019	Alzheimer	20 HZ、Motor area1 (M1)	NA	VAS		Ahmed et al.(2012) Cross-over				potentially better （ lasting for 1 month）
Hamid, P.et al 2019	Chronic Refractory Pain	20 HZ、M1	NA	VAS		Andre-Obadia et al.(2011) Cross-over				potentially better
Hamid, P.et al 2019	central poststroke pain	5 HZ、M1	NA	VAS		Hosomi et al.(2013) Cross-over				potentially better
Hamid, P.et al 2019	neuropathic pain in the lower limb	5 HZ、M1	NA	VAS		Shimizu et al.(2017) Cross-over				potentially better (short term)
Hamid, P.et al 2019	neuropathic pain	20 HZ、M1	NA	VAS		Andre-Obadia et al.(2018 ) Cross-over				potentially better
Feng, Y.2019	Migraine	10 Hz,LM1,70% RMT	Sham coil	Headache frequency Pain intensity VAS (0-3)	Misra et al,(2013) (Cephalalgia)					Potentially better
Akyuz, G.2019	phantom limb pain	real rTMS once per 10min for 5 consecutive days (200 pulses at 20 Hz) and 80% of motor threshold applied through a figure of eight coil over the identified motor cortical area corresponding to the stimulated stump muscle of painful side	sham rTMS with same parameters	VAS	Ahmed et al. (2011)					Potentially better
Akyuz, G.2019	phantom limb pain	real rTMS of M1 contralateral to the amputated leg was given in series of 20 trains of 6 s of duration (54 s inter-train, intensity 90% of motor threshold applied through a figure of eight coil) at a stimulation rate of 10 Hz (1200 pulses), 20 min/day, during 10 days	same stimulation parameters (location and duration) with a sham coil	VAS	Malavera et al. (2016)					Potentially better：after 15 days
O'Connell, N. E. et al 2018	phantom limb pain	rTMS Stimulation parameters: frequency 20 Hz; coil orientation not specified,numberoftrains 10; duration of trains 10 s; ITI 50 s; total number of pulses 2000 Stimulation location: M1 stump region Number of treatments: x 5, daily	sham	VAS	Ahmed et al,(2011）					potentially better
O'Connell, N. E. et al 2018	neuropathic pain (mixed central, peripheral and facial)	rTMS figure-of-8 coil Stimulation parameters: Condition 1: frequency 20 Hz; coil orientation posteroanterior; 90% RMT; number of trains 20; duration of trains 4 s; ITI 84 s; total number of pulses 1600 Condition 2: frequency 1 Hz; coil orientation lateromedial; number of trains 1; duration of trains 26 min, total number of pulses 1600 Stimulation location: M1 contralateral to painful side Number …	sham	VAS		André-Obadia et al,(2006）				no difference
O'Connell, N. E. et al 2018	neuropathic pain (mixed central, peripheral and facial)	rTMS, figure-of-8 coil Stimulation parameters: Condition 1: frequency 20 Hz; coil orientation posteroanterior; 90% RMT; number of trains 20; duration of trains 4 s; ITI 84 s; total number of pulses 1600 Condition 2: frequency 20 Hz, coil orientation lateromedial; number of trains 20; du- ration of trains 4 s; ITI 84 s; total number of pulses 1600 Condition 3: sham - same as for active conditions …	sham	NRS		André-Obadia et al,(2008）				potentially better (antero-posterior coil orientation)
O'Connell, N. E. et al 2018	neuropathic pain (mixed central, peripheral and facial)	rTMS, figure-of-8 coil Stimulation parameters: Condition 1: frequency 20 Hz; coil orientation posteroanterior; 90% RMT; number of trains 20; duration of trains 4 s; ITI 84 s; total number of pulses 1600 Condition 2: frequency 20 Hz, coil orientation lateromedial; number of trains 20; du- ration of trains 4 s; ITI 84 s; total number of pulses 1600 Condition 3: sham - same as for active conditions …	sham	NRS		André-Obadia et al,(2008）				no difference(medial-lateral coil orientation)
O'Connell, N. E. et al 2018	chronic neuropathic pain (mixed)	rTMS Stimulation parameters: frequency 20 Hz; coil orientation not specified,numberoftrains 20; duration of trains 4 s; ITI 84 s; total number of pulses 1600 Stimulation location: M1 hand area Number of treatments: 1 per group	sham	NRS		André-Obadia et al,(2011）				potentially better
O'Connell, N. E. et al 2018	lumbar radicular pain	: rTMS and tDCS (order randomised in active group) Stimulation parameters: rTMS frequency 10 Hz; coil orientation anteroposterior induced current; 80% RMT; number of trains 30; duration of trains 10 s; ITI 20 s; total number of pulses 3000 tDCS: 2 mA intensity, 30 min Stimulation location: M1 contralateral to painful side Number of treatments: 3 stimulation visits on 3 consecutive days for each s…	sham rTMS and2-mA tDCS	NRS	Attal et al,(2016）					no difference
O'Connell, N. E. et al 2018	post-SCI central neuropathic pain	rTMS, figure-of-8 coil Stimulation parameters: frequency 5 Hz; coil orientation not specified; 115% RMT; number of trains 500; duration of trains 10 s; ITI 30 s; total number of pulses 500 reported, likely to have been 25,000 judging by these parameters Stimulation location: M1 - midline Number of treatments: x 10, x 1 daily on consecutive days	sham coil - visually the same and makes similar background noise	VAS	Defrin et al,(2007）					no difference
O'Connell, N. E. et al 2018	intractable deafferentation pain (mixed central, peripheral and facial)	rTMS, figure-of-8 coil Stimulation parameters: frequency 5 Hz; coil orientation not specified; 90% RMT; number of trains 10; duration of trains 10 s; ITI 50 s; total number of pulses 500 Stimulation location: condition 1: M1; condition 2: primary sensory cortex; condition 3: pre-motor area; condition 4: supplementary motor area; condition 5: sham Number of treatments: 1 for each condition	S1, PMC ,SMA,sham	VAS		Hirayama et al,(2006）				no difference
O'Connell, N. E. et al 2018	mixed neuropathic pain	rTMS Stimulation parameters: frequency 5 Hz; coil orientation parasagittal, number of trains 10; duration of trains 10 s; ITI 50 s, intensity 90% RMT , total number of pulses per session 500 Stimulation location: M1 corresponding to painful region Number of treatments: 10, x 1 daily (consecutive working days)	or SMA	VAS		Hosomi et al,(2013）				no difference
O'Connell, N. E. et al 2018	PLP and CNP Prior management details: unclear	rTMS, figure-of-8 coil Stimulation parameters: Condition 1: frequency 1 Hz; coil orientation not specified; 95% RMT; number of trains not specified; duration of trains not specified; ITI not specified; total number of pulses 500 Condition 2: frequency 5 Hz; coil orientation not specified; 95% RMT; number of trains not specified; duration of trains not specified; ITI not specified; total number of…	sham coil; mimics sight and sound of active treatment	VAS		Irlbacher et al,(2006）				no difference
O'Connell, N. E. et al 2018	post-SCI neuropathic pain	rTMS Stimulation parameters: frequency 10 Hz; coil orientation 45º posterolateral, 90% RMT for hand, 110% RMTA for leg, number of trains 40; duration of trains 5 s; ITI 25 s; total number of pulses 2000 Stimulation location: M1 hand or leg area with neuronavigation Number of treatments: single session per condition, 1 session of sham	sham coil - same sound and appearance and sensation	NRS		Jetté et al,(2013）				no difference
O'Connell, N. E. et al 2018	post-SCI central neuropathic pain	rTMS Stimulation parameters: frequency 10 Hz; coil orientation angled 45º posterolaterally; 80% RMT; number of trains 20; duration of trains 5 s; ITI 55 s; total number pulses 1000 Stimulation location: R M1, hand area Number of treatments: 5, x 1 daily	sham coil - coil elevated and angled away from the scalp	NRS		Kang et al,(2009）				worse
O'Connell, N. E. et al 2018	neuropathic pain, mixed central (poststroke) andfacial (trigeminal neuralgia) pain	rTMS Stimulation parameters: frequency 20 Hz; coil orientation not specified; 80% RMT; number of trains 10; duration of trains 10 s; ITI 50 s; total number of pulses 2000 Stimulation location: M1 contralateral to the side of worst pain Number of treatments: 5, x 1 on consecutive days	sham coil - coil elevated and angled away from the scalp	VAS	Khedr et al,(2005）					potentially better
O'Connell, N. E. et al 2018	intractable neuropathic pain (mixed central and facial)	rTMS, figure-of-8 coil Stimulation parameters: frequency 10 Hz; coil orientation not specified; 80% RMT; number of trains 20; duration of trains 5 s; ITI 55 s; total number of pulses 1000 Stimulation location: M1, contralateral to painful side Number of treatments: x 1 for each condition	sham coil used (? inert)	VAS		Lefaucheur et al,(2001）a				potentially better
O'Connell, N. E. et al 2018	neuropathic pain (mixed central and peripheral)	rTMS, figure-of-8 coil Stimulation parameters: Condition 1: frequency 10 Hz; coil orientation posteroanterior; 80% RMT; number of trains 20; duration of trains 5 s; ITI 55 s; total number of pulses 1000 Condition 2: frequency 0.5 Hz; coil orientation posteroanterior; number of trains 1; duration of trains 20 min; total number of pulses 600 Condition 3: sham - same as for condition 1 with sham coi…	sham	VAS		Lefaucheur et al,(2001）b				no difference
O'Connell, N. E. et al 2018	neuropathic pain (mixed central, peripheral and facial)	rTMS, figure-of-8 coil Stimulation parameters: frequency 10 Hz; coil orientation posteroanterior; 80% RMT; number of trains 20; duration of trains 5 s; ITI 55 s; total number of pulses 1000 Stimulation location: M1 contralateral to painful side Number of treatments: x 1 for each condition	sham	VAS		Lefaucheur et al,(2004)				potentially better
O'Connell, N. E. et al 2018	unilateral chronic neuropathic pain (mixed central and peripheral)	rTMS, figure-of-8 coil Stimulation parameters: Condition 1: frequency 10 Hz; coil orientation posteroanterior; 90% RMT; number of trains 20; duration of trains 6 s; ITI 54 s; total number of pulses 1200 Condition 2: frequency 1 Hz; coil orientation posteroanterior; 90% RMT; number of trains 1; duration of trains 20 min; total number of pulses 1200 Condition 3: sham coil Stimulation location: M1 c…	sham	VAS		Lefaucheur et al,(2006)				potentially better(10Hz)
O'Connell, N. E. et al 2018	unilateral chronic neuropathic pain (mixed central and peripheral)	rTMS, figure-of-8 coil Stimulation parameters: Condition 1: frequency 10 Hz; coil orientation posteroanterior; 90% RMT; number of trains 20; duration of trains 6 s; ITI 54 s; total number of pulses 1200 Condition 2: frequency 1 Hz; coil orientation posteroanterior; 90% RMT; number of trains 1; duration of trains 20 min; total number of pulses 1200 Condition 3: sham coil Stimulation location: M1 c…	sham	VAS		Lefaucheur et al,(2006)				no difference(1Hz)
O'Connell, N. E. et al 2018	neuropathic pain (mixed central, peripheral and facial)	rTMS, figure-of-8 coil Stimulation parameters: Condition 1: frequency 10 Hz; coil orientation posteroanterior; 90% RMT; number of trains 20; duration of trains 6 s; ITI 54 s; total number of pulses 1200 Condition 2: frequency 1 Hz; coil orientation posteroanterior; 90% RMT; number of trains 1; duration of trains 20 min; total number of pulses 1200 Condition 3: sham coil Stimulation location: M1 c…	sham	VAS		Lefaucheur et al,(2008)				potentially better(10Hz)
O'Connell, N. E. et al 2018	neuropathic pain (mixed central, peripheral and facial)	rTMS, figure-of-8 coil Stimulation parameters: Condition 1: frequency 10 Hz; coil orientation posteroanterior; 90% RMT; number of trains 20; duration of trains 6 s; ITI 54 s; total number of pulses 1200 Condition 2: frequency 1 Hz; coil orientation posteroanterior; 90% RMT; number of trains 1; duration of trains 20 min; total number of pulses 1200 Condition 3: sham coil Stimulation location: M1 c…	sham	VAS		Lefaucheur et al,(2008)				no difference(1Hz)
O'Connell, N. E. et al 2018	phantom limb pain	rTMS Stimulation parameters: frequency 10 Hz; coil orientation 45° angle from midline, 90% RMT number of trains 20; duration of trains 6 s; ITI 54 s; total number of pulses 1200 Stimulation location: M1 contralateral to painful side, no neuronavigation Number of treatments: 10 sessions x 1 per work day for 2 weeks	sham coil - same sound and appearance, no control for sensory cues	NRS	Malavera et al,(2013)					no difference
O'Connell, N. E. et al 2018	mixed refractory neuropathic pain	rTMS Stimulation parameters: frequency 10 Hz; coil orientation AP direction, 90% RMT , number of trains 20; duration of trains 10 s; ITI 1 min; total number of pulses 2000 Stimulation location: Site A: M1 hotspot, Site B M1 reorganised area, Site C (sham) occipital fissure Number of treatments: 3-5 sessions per week for 5 sessions	sham active stimulation of occipital fissure	NRS		Nurmikko et al,(2016)				potentially better
O'Connell, N. E. et al 2018	neuropathic pain from diabetic neuropathy	rTMS using H-coil Stimulation parameters: frequency 20 Hz; coil orientation H coil, number of trains 30; duration of trains 2.5 s; ITI 30 s, intensity 100% RMT , total number of pulses 1500 Stimulation location: M1 lower limb (deep in central sulcus) Number of treatments: 5 per condition on consecutive days	sham coil, controlled for scalp sensory, auditory and visual cues	VAS		Onesti et al,(2013)				Unclear
O'Connell, N. E. et al 2018	CRPS type I	rTMS Stimulation parameters: frequency 10 Hz; coil orientation posteroanterior, number of trains 25; duration of trains 10 s; ITI 60 s, intensity 100% RMT , total number of pulses 2500 Stimulation location: M1 contralateral to painful limb Number of treatments: 10, x 1 daily on consecutive weekdays	sham coil - did not control for sensory cues	VAS	Picarelli et al,(2010)					no difference	CRPS,complex regional pain syndrome
O'Connell, N. E. et al 2018	CRPS type I	rTMS Stimulation parameters: frequency 10 Hz; coil orientation unspecified; 110% RMT; number of trains 10; duration of trains 1.2 s; ITI 10 s; total number of pulses 120 Stimulation location: M1 hand area Number of treatments: 1 for each condition	sham coil angled 45º away from scalp	VAS		Pleger et al,(2004)				no difference	CRPS,complex regional pain syndrome
O'Connell, N. E. et al 2018	chronic pain (mixed musculoskeletal and neuropathic)	rTMS, circular coil for arm symptoms, double cone coil for leg symp- toms Stimulation parameters: frequency 20 Hz; coil orientation not specified; 80% RMT; number of trains 20; duration of trains 2 s; ITI not specified; total number of pulses 800; treatment duration 20 min Stimulation location: M1 (midline) Number of treatments: x 1 for each condition	sham coil angled 46º away from scalp	VAS		Rollnik et al,(2002)				no difference
O'Connell, N. E. et al 2018	neuropathic pain (mixed central and peripheral)	rTMS figure-of-8 coil Stimulation parameters: Condition 1: frequency 10 Hz; coil orientation not specified; 90% RMT; number of trains 5; duration of trains 10 s; ITI 50 s; total number of pulses 500 Condition 2: frequency 5 Hz; coil orientation not specified; 90% RMT; number of trains 10; duration of trains 10 s; ITI 50 s; total number of pulses 500 Condition 3: frequency 1 Hz; coil orientation n…	sham coil angled 47º away from scalp	VAS		Saitoh et al,(2007)				potentially better
O'Connell, N. E. et al 2018	post-SCI below lesion neuropathic pain	rTMS Stimulation parameters: frequency 10 Hz; coil orientation handle pointing posteriorly, number of trains 30; duration of trains 5 s; ITI 25 s; total number of pulses 1500 Stimulation location: M1 midline Number of treatments: daily for 10 weekdays	sham coil angled away - same sound and appearance, did not control for visual or sensory cues	NRS	Yilmaz et al,(2014)					potentially better	SCI,spinal cord injury
Herrero Babiloni, A. et al.2018	Trigeminal neuropathy	rTMS Target area :M1 representation a) hand and b) face Frequency, intensity:20 Hz, 90% MEPs Pulses/session, no. sessions: 1600/session, 1 session	NA	VAS		Andre-Obadia et al,(2018)				potentially better （ with M1 hand ）
Herrero Babiloni, A. et al.2018	Trigeminal neuropathy	rTMS Target area :M1 representation a) hand and b) face Frequency, intensity:20 Hz, 90% MEPs Pulses/session, no. sessions: 1600/session, 1 session	NA	VAS		Andre-Obadia et al, (2018)				no difference ( with M1 face)
Herrero Babiloni, A. et al.2018	TN after surgery, atypical facial pain after dental surgery	rTMS Target area :M1 representation a) hand and b) face Frequency, 10 Hz, 90% MEP Pulses/session, no. sessions: 3000/session, 3 sessions	NA	VAS		Ayache et al, (2016)				no difference	TN, trigeminal neuralgia
Herrero Babiloni, A. et al.2018	TN after dental or neural surgery, atypical facial pain	rTMS Target area :Somatotopic localization of affected orofacial M1 area Frequency, 20 Hz, 95% MEPs Pulses/session, no. sessions: 720/session, 5 sessions	sham	VAS	Fricova et al, (2013)					potentially better (maintained 2 weeks after)	TN, trigeminal neuralgia
Herrero Babiloni, A. et al.2018	Trigeminal neuropathic pain	rTMS Target area :M1 representation face Frequency, 5 Hz, 90% MEPs Pulses/session, no. sessions: 500/session, 10 sessions	NA	VAS		Hosomi et al, (2013)				potentially better （immdeiately)
Herrero Babiloni, A. et al.2018	Trigeminal neuropathic pain	rTMS Target area :M1 representation face Frequency, 5 Hz, 90% MEPs Pulses/session, no. sessions: 500/session, 10 sessions	NA	VAS		Hosomi et al, (2013)				no difference (long term)
Herrero Babiloni, A. et al.2018	TN	rTMS Target area :M1 representation hand Frequency, 20 Hz, 80% MEPs Pulses/session, no. sessions: 1000/session, 5 session	sham	VAS	Khedr et al, (2005)					potentially better (maintained 2 weeks)	TN, trigeminal neuralgia
Herrero Babiloni, A. et al.2018	Chronic OFP	iTBS Target area :Somatotopic localization of affected orofacial M1 area Frequency, 50 Hz, 90% MEPs Pulses/session, no. sessions: 600/session, 1 session	sham	VAS	Kohutova et al, (2017)					potentially better（immediately)	OFP, orofacial pain
Herrero Babiloni, A. et al.2018	Chronic OFP	iTBS Target area :Somatotopic localization of affected orofacial M1 area Frequency, 50 Hz, 90% MEPs Pulses/session, no. sessions: 600/session, 1 session	sham	VAS	Kohutova et al, (2017)					no difference (long term)	OFP, orofacial pain
Herrero Babiloni, A. et al.2018	Trigeminal neuropathy after surgery	rTMS Target area :M1 representation Frequency, 10 Hz, 80% MEPs Pulses/session, no. sessions: N/A, 1 session	NA	VAS		Lefaucheur et al, (2001)				potentially better (maintained 8 days)	N/A, not available;
Herrero Babiloni, A. et al.2018	Trigeminal nerve lesion (failure of TN surgery)	rTMS Target area :M1 representation hand Frequency, 10 Hz, 80% MEPs Pulses/session, no. sessions: N/A, 1 session	NA	VAS		Lefaucheur et al, (2004)				potentially better (immediately after the treatment)	TN, trigeminal neuralgia
Lan, L.2017	Migraine	12 rTMS sessions at 10 Hz	botulinum toxin-A injection	NA		Hatem et al.(2016)				Potentially better：migraine with aura；No difference：chronic migraine
Kumru, H. et al.2017	CPSP, BPL	1 session/0.5 Hz, 10 Hz or sham/80% RMT/600 and 1000 pulses/M1	sham	VAS					Lefaucheur et al. (2001)	potentially better (Only the 10 Hz rTMS )	CPSP,central post-stroke pain; BPL, brachial plexus lesion
Kumru, H. et al.2017	CPSP, SCI, BPL, TGNI	1 session/10 Hz or sham/80% RMT/1000 pulses/M1	sham	VAS, QTT		Lefaucheur et al. (2004)				potentially better	CPSP,central post-stroke pain; SCI,spinal cord injury; BPL, brachial plexus lesion TGNI,trigeminal nerve injury
Kumru, H. et al.2017	TGNP, CPSP	5 sessions/20 Hz/80% RMT/2000 pulses/M1	NA	VAS, LANSS					Khedr et al. (2005)	potentially better	CPSP,central post-stroke pain; TGNP, trigeminal neuropathic pain
Kumru, H. et al.2017	CPSP, SCI, PNP	1 session/20 Hz or sham/90% RMT/1600 pulses/M1	NA	NRS					Andre-Obadia et al. (2006)	no difference	CPSP,central post-stroke pain; SCI,spinal cord injury; PNP,peripheral neuropathic pain
Kumru, H. et al.2017	NTL, BPL, SCI, CPSP	1 session/1, 10 Hz or sham/90% RMT/1200 pulses/M1	NA	VAS					Lefaucheur et al. (2006)	potentially better	NTL, nerve trunk lesion SCI,spinal cord injury CPSP,central post-stroke pain; BPL, brachial plexus lesion
Kumru, H. et al.2017	TGNP, OFP, CPSP, SCI, BPL, PNI	1 session/10Hz/90% RMT/2000 pulses/face or hand M1	NA	VAS					Lefaucheur et al. (2006)	potentially better (maintained for 1 week)	SCI,spinal cord injury CPSP,central post-stroke pain; PNI,peripheral nerve injury TGNP, trigeminal neuropathic pain; BPL, brachial plexus lesion OFP,orofacial pain
Kumru, H. et al.2017	CPSP, SCI, TGNI, PNI, RA	2 sessions/5Hz or sham/90% RMT/500pulses/M1,	PMC, SMA, S1,sham	VAS, SF-MPQ					Saitoh et al. (2006)	potentially better (M1,maintained 3 hours)	CPSP,central post-stroke pain; PNI,peripheral nerve injury TGNP, trigeminal neuropathic pain; SCI,spinal cord injury RA,root avulsion
Kumru, H. et al.2017	CPSP, SCI, PLP, BPL, PNI	1sesion/1, 5 and 10 Hz or sham/90% RMT/500 pulses/M1	sham	VAS, SF-MPQ					Saitoh et al. (2007)	potentially better ( 5 and 10Hz)	CPSP,central post-stroke pain; PNI,peripheral nerve injury SCI,spinal cord injury BPL, brachial plexus lesion PLP,phantom limb pain
Kumru, H. et al.2017	SCI	10 sessions/5Hz or sham/115% RMT/500 pulses/vertex	sham	VAS, MPQ, QTPT					Defrin et al. (2007)	no difference	SCI,spinal cord injury
Kumru, H. et al.2017	SCI	10 sessions/5Hz or sham/115% RMT/500 pulses/vertex	sham	VAS, MPQ, QTPT					Defrin et al. (2007)	potentially better (follow uo 2 and 6 weeks)	SCI,spinal cord injury
Kumru, H. et al.2017	CPSP, SCI, BPL, TGNP, PNI	1 session/20 Hz, or sham/90% RMT/1600 pulses/M1	sham	NRS					Andre-Obadia et al. (2008)	potentially better (only with posteroanterior orientation of the coil)	CPSP,central post-stroke pain; PNI,peripheral nerve injury TGNP, trigeminal neuropathic pain; BPL, brachial plexus lesion SCI,spinal cord injury
Kumru, H. et al.2017		1 session/20 Hz, or sham/90% RMT/1600 pulses/M1	sham	NPSI					Andre-Obadia et al. (2008)	no difference
Kumru, H. et al.2017	CPSP, BPL, PLP, TGNP, PNI	1 session/5 Hz, or sham/90% RMT/500 pulses/M1	sham	VAS, MPQ					Hosomi et al. (2008)	potentially better ( lasted 3 hours)	CPSP,central post-stroke pain; PNI,peripheral nerve injury TGNP, trigeminal neuropathic pain; BPL, brachial plexus lesion PLP,phantom limb pain
Kumru, H. et al.2017	TGNP, BPL, CPSP, SCI	1 session/10 Hz vs 1 Hz or sham/90% RMT/1200 pulses/M1	1 Hz or sham/90% RMT/1200 pulses/M1	VAS, QTT, QMT					Lefaucheur et al. (2008)	potentially better	CPSP,central post-stroke pain; SCI,spinal cord injury; TGNP, trigeminal neuropathic pain; BPL, brachial plexus lesion
Kumru, H. et al.2017	SCI	5 sessions/10 Hz or sham/80% RMT/1000 pulses/M1	sham	NRS					Kang et al. (2009)	potentially better	SCI,spinal cord injury
Kumru, H. et al.2017	PLP	5 sessions/20 Hz or sham/80% RMT/2000 pulses/M1	sham	VAS, LANSS					Ahmed et al. (2011)	potentially better （up to 2 months)	PLP, phantom limb pain
Kumru, H. et al.2017	CPSP, SCI, PNP	1session/10 Hz or sham/90% RMT/2000 pulses/M1	sham	VAS					Lefaucheur et al. (2011)	potentially better	CPSP,central post-stroke pain; SCI,spinal cord injury; PNP,peripheral neuropathic pain
Kumru, H. et al.2017	Not specified	1session/20 Hz or sham/90% RMT/1600 pulses/M1	sham	NRS					Andre-Obadia et al. (2011)	potentially better
Kumru, H. et al.2017	CPSP	1 session/5 Hz or sham/100% RMT of the unaffected M1/500 pulses/M1	sham	VAS					Matsumura et al (2013)	potentially better (maintain 5 hours)	CPSP, central post stroke pain
Kumru, H. et al.2017	TGNP, CPSP, SCI	1session/10 Hz/90% AMT/2000 pulses/M1 preceded or not by iTBS or cTBS/80% AMT/600 pulses/M1	not by iTBS or cTBS/80% AMT/600 pulses/M2	VAS					Lefaucheur et al. (2012)	potentially better( 41% and 31%, respectively, when iTBS or cTBS were combined with 10 Hz rTMS.)	CPSP,central post-stroke pain; SCI,spinal cord injury; TGNP, trigeminal neuropathic pain
Kumru, H. et al.2017	SCI	1 session/10 Hz or sham/90 and 110% RMT/2000 pulses/hand or leg M1	sham	NRS					Jette et al.(2013)	potentiall better(at 48hours post-rTMS)	SCI,spinal cord injury
Kumru, H. et al.2017	Diabetic neuropathy	5 sessions/20 Hz or sham/80% RMT/1500 pulses/M1	sham	VAS, RIII, LEP					Onesti et al. (2013)	potentiall better
Kumru, H. et al.2017	CPSP	1 session/5 Hz/90% RMT/500 pulses/M1	sham	NRS					Hosomi et al.(2013)	potentiall better	CPSP, central post stroke pain
Kumru, H. et al.2017	CPSP, SCI, PNI, PLP, RA	10 sessions/5 Hz or sham/90% RMT/500 pulses/M1	sham	VAS, SF-MPQ, PGICS					Hosomi et al.(2013)	potentiall better	CPSP,central post-stroke pain; SCI,spinal cord injury; PNI,peripheral nerve injury; PLP, phantom limb pain ; RA, root avulsion
Kumru, H. et al.2017	CPSP, SCI, BPL, TGNP	1 session/20 Hz or sham/90% RMT/1600 pulses/M1	sham	NRS					Andre-Obadia et al. (2014)	potentiall better	CPSP,central post-stroke pain; SCI,spinal cord injury; TGNP, trigeminal neuropathic pain; BPL, brachial plexus lesion
Kumru, H. et al.2017	SCI	10 sessions/10 Hz or sham/110% RMT/1500 pulses/M1	NA	VAS					Yilmaz et al.(2014)	no difference	SCI,spinal cord injury
Kumru, H. et al.2017	Facial neuropathic pain	5 sessions/10 Hz over face or hand motor area or sham/80% RMT/1500 pulses/M1	NA	NRS, MPQ		Lang et al.(2014) cross-over				potentially better ( lasted 2 weeks)
Kumru, H. et al.2017	CPSP	12 weekly sessions (up to one year in 6 patients)/ 5 Hz or sham/90% AMT/500 pulses/M1	sham	VAS					Kobayashi et al. (2015)	potentiall better	CPSP, central post stroke pain
Kumru, H. et al.2017	CPSP, SCI, TGNP, PNP	1 session/5 Hz or sham/90% RMT/500 pulses/S1, PMC or SMA	S1, PMC ,SMA,sham	VAS					Hirayama et al. (2006)	potentiall better	CPSP,central post-stroke pain; SCI,spinal cord injury; TGNP, trigeminal neuropathic pain; PNP,peripheral neuropathic pain
Goudra, B.2017	Medication-resistant neurogenic pain	10HZ，3 sessions-1000/ session	Sham rTMS	NA	Jean-Pascal Lefaucheur et al.(2001)					No difference
Goudra, B.2017	Medication-resistant neurogenic pain	10HZ，NA-1000/session	Sham rTMS	NA				Bo Sung Kang et al.(2009)		No difference
Goudra, B.2017	Intractable chronic neurogenic pain	10HZ,2 sessions-1000/ session	Sham rTMS	NA				Lefaucheur et al. (2003)		potentiall better
Goudra, B.2017	Chronic phantom pain	20Hz	Sham rTMS	NA	Mohamed Amhed et al. (2011)					No difference
Goudra, B.2017	Rectal sensitivity in IBS	20Hz,5 sessions-2000/ session	Sham rTMS	NA	Melchior et al. (2013)					No difference	IBS,Irritable bowel syndrome
Gao, F. et al 2017	SCI	rTMS 30 trains of 10-Hz stimuli for 5 s; 1500 total pulses at intensity of 110% resting motor threshold	sham rTMs	VAS	Yilmaz et al.(2014)					potentiall better	SCI,spinal cord injury
Gao, F. et al 2017	SCI	rTMS-hand Two active rTMS sessions (hand/leg M1 area) and 1 sham session, at least 2 weeks between sessions active rTMs session: 40 trains of 5 s each at 10 Hz (25-s inter-train interval), for a total of 2000 stimulations applied in 20 minutes. intensity of stimulation: 90% of the fDi rMT when applied over the hand area intensity of stimulation: 110% of the fDi rMT over the leg area	sham rTMs	NRS		Jette et al..(2013)				potentiall better	SCI,spinal cord injury
Gao, F. et al 2017	SCI	rTMs-leg real rTMs sessions: 20 trains of 10-Hz stimuli delivered for a duration of 5 s at 80% of the rMT intensity with a 55-s inter-train interval for 5 consecutive days The real and sham rTMS stimulations were separated by 12 weeks	sham rTMs	NRS		Kang et al..(2009)				no difference	SCI,spinal cord injury
Gao, F. et al 2017	SCI	rTMs 500 trains at 5 Hz for 10 s; total of 500 pulses at intensity of 115% of motor threshold	sham rTMs	VAS	Defrin et al..(2007)					no difference	SCI,spinal cord injury
Gao, F. et al 2017	SCI	rTMs 1Hz rTMs 5Hz rTMs 10Hz Ten trains of 10-s 5-Hz TMs pulses with 50-s intervals between trains, five trains of 10-s 10-Hz TMS pulses with 50-s intervals between trains, continuous 1-Hz TMs pulses for 500 s, and sham 5-Hz TMs pulses were applied to the precentral gyrus in random order. A total of 500 stimulations were applied for each parameter, and there was an interval of about 48 h before ea…	sham rTMs	VAS		saitoh et al.. (2007)				potentiall better（5Hz、10Hz)	SCI,spinal cord injury
Gao, F. et al 2017	SCI	rTMs a series of 20 trains of 5-s duration (55-s inter-train interval) at a stimulation rate of 10 Hz and 80% of resting motor threshold intensity using a real TMs coil	sham rTMS	VAS		lefaucheur et al..(2004)				potentiall better	SCI,spinal cord injury
Cragg, J. J.et al 2016	SCI	rTMS	placebo	VAS	Defrin et al..(2007)					potentially better	SCI,spinal cord injury
Cragg, J. J.et al 2016	SCI	rTMS	placebo	NRS		Kang et al.(2009)				potentially better	SCI,spinal cord injury
Cragg, J. J.et al 2016	SCI	rTMS	placebo	NRS		Jette et al..(2013)				potentially better	SCI,spinal cord injury
Cragg, J. J.et al 2016	SCI	rTMS	placebo	VAS	Yilmaz et al..(2014)					potentially better	SCI,spinal cord injury
Chen, CC.et al 2016	CPSP	5 Hz TMS	NA	VAS					Hosomi et al.(2013)	Potentially better	CPSP, central post stroke pain
Chen, CC.et al 2016	CPSP	5 Hz TMS	S1, PMC ,SMA,sham	NA					Hirayama et al.(2006)	Potentially better	CPSP, central post stroke pain
Chen, CC.et al 2016	CPSP	20 Hz TMS	Sham	VAS		Khedr et al..(2005)				Potentially better:in 2 weeks	CPSP, central post stroke pain
Chen, CC.et al 2016	CPSP	TMS	Sham	NA		Lefaucheur et al..(2004)				Potentially better	CPSP, central post stroke pain
Chen, CC.et al 2016	CPSP	10 Hz TMS	Sham	NA		Lefaucheur et al.(2001)a				No difference	CPSP, central post stroke pain
Chen, CC.et al 2016	CPSP	10 Hz TMS	Sham	NA		Lefaucheur et al.(2001)b				No difference :in 8 days	CPSP, central post stroke pain
Mulla, S. M.et al 2015	CPSP	5Hz,Once daily, 10 d (at least 17-d washout)	sham rTMS	depressive symptoms, or patient-reported global improvement		Hosomi et al.(2013)				no difference	CPSP, central post stroke pain
Jin, Y.et al 2015	NP	Figure8/M1 20Hz, 80%RMT, 200 pulses × 10 train/ session, five sessions days, ITI = 50s	sham rTMS	VAS	Ahmed et al.(2011) Parallel sham control					potentially better	NP,neuropathic pain
Jin, Y.et al 2015	NP	Figure8/M1& 20Hz, 90 %RMT, 80 pulses × 20 trains, ITI = 84s	sham rTMS	VAS		André-Obadia et al.(2006) Cross-over sham control				no difference	NP,neuropathic pain
Jin, Y.et al 2015	NP	Figure8/M1& 20Hz, 90% RMT, 80 pulses × 20 trains, ITI = 84s	sham rTMS	NRS		André-Obadia 2008 Cross-over sham control				no difference	NP,neuropathic pain
Jin, Y.et al 2015	NP	Figure8/M1& 20Hz, 90% RMT, 80 pulses × 20 trains, ITI = 84s	sham rTMS	NRS		André-Obadia et al.(2011) Cross-over sham control				potentially better	NP,neuropathic pain
Jin, Y.et al 2015	NP	Figure8/M1& 5Hz, 115% RMT, 500 pulses × 1train/session, 10 sessions days	sham rTMS	VAS	Defrin 2007 Parallel sham control					potentially worse	NP,neuropathic pain
Jin, Y.et al 2015	NP	Figure8/M1& 5Hz, 90% RMT, 50 pulses × 10 trains, ITI = 50s	S1, PMC ,SMA,sham	VAS		Hirayama et al.(2006) Cross-over sham control				potentially better	NP,neuropathic pain
Jin, Y.et al 2015	NP	Figure 8/M1 5Hz, 90% RMT, 50 pulses × 10 trains/session, 10 sessions days. ITI = 50s,	sham rTMS	VAS		Hosomi et al.(2013)a Cross-over sham control				no difference	NP,neuropathic pain
Jin, Y.et al 2015	NP	Figure 8/M1 5Hz, 90% RMT, 50 pulses × 10 trains/session, 10 sessions days, ITI = 50s,	sham rTMS	VAS		Hosomi et al.(2013)b Cross-over sham control				no difference	NP,neuropathic pain
Jin, Y.et al 2015	NP	Figure8/M1* 10 Hz, 90% RMT, 50 pulses × 40 trains/session, ITI = 25s	sham rTMS	NRS		Jetté et al.(2013)a Cross-over sham control				no difference	NP,neuropathic pain
Jin, Y.et al 2015	NP	Figure8/M1* 10Hz, 110% RMT, 50 pulses × 40 trains/session, ITI = 25s	sham rTMS	NRS		Jetté et al.(2013)b Cross-over sham control				no difference	NP,neuropathic pain
Jin, Y.et al 2015	NP	Figure8/M1# 10Hz, 80% RMT, 50 pulses × 20 trains/session, 5 sessions days, ITI = 55s	sham rTMS	NRS		Kang et al.(2009) Cross-over sham control				no difference	NP,neuropathic pain
Jin, Y.et al 2015	NP	Figure 8/M1 20Hz, 80% RMT, 200 pulses × 1 train/session, 5 sessions days	sham rTMS	VAS	Khedr et al.(2005)a Parallel sham control(TGN)					potentially better	NP,neuropathic pain
Jin, Y.et al 2015	NP	Figure 8/M1 20Hz, 80% RMT, 200 pulses × 1 train/session, 5 sessions days	sham rTMS	VAS	Khedr et al.(2005)b Parallel sham control(TGN)					potentially better	NP,neuropathic pain
Jin, Y.et al 2015	NP	Figure 8/M1 20Hz, 80% RMT, 200 pulses × 10 trains/session, ten session days, ITI = 30s	sham rTMS	VAS	Khedr et al.(2014) Parallel sham control					no difference	NP,neuropathic pain
Jin, Y.et al 2015	NP	Figure 8/M1 10Hz, 80% RMT, 50 pulses × 20 trains/session, 12 sessions days, ITI = 55s	sham rTMS	VAS		Lefaucheur et al.(2001) 1 Cross-over sham control				no difference	NP,neuropathic pain
Jin, Y.et al 2015	NP	Figure 8/M1 10Hz, 80% RMT, 50 pulses × 20 trains/session, ITI = 55s	sham rTMS	VAS		Lefaucheur et al.(2001) 2 Cross-over sham control				no difference	NP,neuropathic pain
Jin, Y.et al 2015	NP	Figure 8/M1 10Hz, 90%RMT, 60 pulses × 20 trains/session, ITI = 54s	sham rTMS	VAS	Lefaucheur et al.(2006) Parallel sham control					no difference	NP,neuropathic pain
Jin, Y.et al 2015	NP	Figure 8/M1 10Hz, 90%RMT, 60 pulses × 20 trains/session, ITI = 54s	sham rTMS	VAS		Lefaucheur et al.(2008) Cross-over sham control				no difference	NP,neuropathic pain
Jin, Y.et al 2015	NP	Figure 8/M1 5 Hz, 100% RMT, 50 pulses × 10 trains/session, ITI = 25s	sham rTMS	VAS		Matsumura et al.(2013) Cross-over sham control				potentially better	NP,neuropathic pain
Jin, Y.et al 2015	NP	Figure H/M1 20Hz, 100% RMT, 50 pulses × 30 trains/session, 5 sessions days, ITI = 30s	sham rTMS	VAS		Onesti et al.(2013)a Cross-over sham control				no difference	NP,neuropathic pain
Jin, Y.et al 2015	NP	Figure H/M1 20Hz, 100% RMT, 50 pulses × 30 trains/session, 5 sessions days, ITI = 30s	sham rTMS	VAS		Onesti et al.(2013)b Cross-over sham control				potentially better	NP,neuropathic pain
Jin, Y.et al 2015	NP	Figure 8/M1 10 Hz, 100%RMT, 100 pulses × 25 trains/session, 10 sessions days, ITI = 58 s.	sham rTMS	VAS	Picarelli et al.(2010) Parallel sham control					no difference	NP,neuropathic pain
Jin, Y.et al 2015	NP	Figure8/M1* 20 Hz, 80%RMT, 40 pulses × 20 trains/session, ITI = 58s	sham rTMS	VAS		Rollink et al.(2002) Cross-over sham sequence-control				no difference	NP,neuropathic pain
Jin, Y.et al 2015	NP	Figure 8/M1 5Hz, 90% RMT, 50 pulses × 10 trains/session, ITI = 50s	sham rTMS	VAS		Saitoh et al.(2007)a Cross-over sham control				potentially better	NP,neuropathic pain
Jin, Y.et al 2015	NP	Figure 8/M1 10Hz, 90%RMT,100 pulses × 5 trains/session, ITI = 50s	sham rTMS	VAS		Saitoh et al.(2007)b Cross-over sham control				potentially better	NP,neuropathic pain
Galhardoni, R. et al 2015	NP: central (n=12); peripheral (n=6)	Type of Coil, Target, Stimulation Intensity, and Frequency (Total No. of Pulses):F8, hand M1, 80% RMT, 0.5Hz (600p) and 10Hz (1000p) Orientation of the Induced Current:Posterior-anterior No. of Sessions:1 Responders in the Active Group (% of Pain Intensity Reduction:10Hz: 7/18 (20% pain intensity reduction) Responders in the Control Group (% of Pain Intensity Reduction:0.5Hz: no responders (NR) 5…	0.5Hz rTMS	Pain intensity		Lefaucheur et al.(2001) Double-blind,controlled crossover				potentially better (for 10Hz only)	NP,neuropathic pain
Galhardoni, R. et al 2015	NP: central (n=7); peripheral (n=7)	Type of Coil, Target, Stimulation Intensity, and Frequency (Total No. of Pulses):F8, hand M1, 80% RMT, 10Hz (1000p) Orientation of the Induced Current:Posterior-anterior No. of Sessions:1 Responders in the Active Group (% of Pain Intensity Reduction:0Hz: 8/14 (>30% pain intensity reduction) Responders in the Control Group (% of Pain Intensity Reduction:no responders (>30% pain intensity reduction)	sham	Pain intensity		Lefaucheur et al.(2001) Double-blind, sham controlled crossover				potentially better (days 2-4)	NP,neuropathic pain
Galhardoni, R. et al 2015	NP: central (n=2); osteomyelitis (n=1); peripheral (n=7); CRPS (n=2)	Type of Coil, Target, Stimulation Intensity, and Frequency (Total No. of Pulses):DC (legs) and circular (arm), M1, 80% RMT, 20Hz (800p) Orientation of the Induced Current:Posterior-anterior (double-cone) and anticlockwise (circular) No. of Sessions:1 Responders in the Active Group (% of Pain Intensity Reduction:20Hz: DCZcircular: 6/12 (4% pain intensity reduction, not different from placebo) Resp…	sham	Pain intensity		Rollnik et al.(2002) Double-blind,controlled crossover				no difference	NP,neuropathic pain
Galhardoni, R. et al 2015	NP: central (n=36); peripheral (n=24)	Type of Coil, Target, Stimulation Intensity, and Frequency (Total No. of Pulses):F8, hand M1, 80% RMT, 10Hz (1000p) Orientation of the Induced Current:Posterior-anterior No. of Sessions:1 Responders in the Active Group (% of Pain Intensity Reduction:10Hz: 39/60 (22.9% pain intensity reduction) Responders in the Control Group (% of Pain Intensity Reduction:Sham: NR (7.8% pain intensity reduction)	sham	Pain intensity		Lefaucheur et al.(2004) Double-blind, sham controlled, crossover				potentially better	NP,neuropathic pain
Galhardoni, R. et al 2015	CRPS (n=10)	Type of Coil, Target, Stimulation Intensity, and Frequency (Total No. of Pulses):F8, M1, 110% RMT, 10Hz (1200p) Orientation of the Induced Current:NR No. of Sessions:1 Responders in the Active Group (% of Pain Intensity Reduction:10Hz: 7/10 (21% pain intensity reduction) Responders in the Control Group (% of Pain Intensity Reduction:Sham: NR (pain increased)	sham	Pain intensity		Pleger et al.(2004) Double-blind, sham controlled, crossover				potentially better	CRPS,complex regional pain syndrome
Galhardoni, R. et al 2015	NP: central (n=24); trigeminal (n=24)	Type of Coil, Target, Stimulation Intensity, and Frequency (Total No. of Pulses):F8, hand M1, 80% RMT, 20Hz (2000p) Orientation of the Induced Current:Lateral-medial (at a 45?angle from the midsagittal line) No. of Sessions:5 Responders in the Active Group (% of Pain Intensity Reduction:20Hz: right after the 5th session: 21/28 (>40% pain intensity reduction) 2wk after the 5th session: 17/28 (>40%…	sham	Pain intensity		Khedr et al.(2005) Double- blind, sham controlled				potentially better	NP,neuropathic pain
Galhardoni, R. et al 2015	NP: facial (n=18); hand (n=18) (both central and peripheral in origin)	Type of Coil, Target, Stimulation Intensity, and Frequency (Total No. of Pulses):F8; M1 of face, M1, and M1 of hand; 90% RMT, 10Hz (2000p) Orientation of the Induced Current:Posterior-anterior No. of Sessions:1 Responders in the Active Group (% of Pain Intensity Reduction:Facial pain: rTMS over hand area: 8/18 (>30% pain intensity reduction), rTMS over face area: 3/18 (>30% pain intensity reducti…	rTMS over face area	Pain intensity		Lefaucheur et al.(2006) Double-blind,crossover, controlled				potentially better	NP,neuropathic pain
Galhardoni, R. et al 2015	NP: central (n=13); phantom limb pain (n=14)	Type of Coil, Target, Stimulation Intensity, and Frequency (Total No. of Pulses):F8, M1, 95% RMT, 1Hz (500p) and 5Hz (500p) Orientation of the Induced Current:NR No. of Sessions:5 Responders in the Active Group (% of Pain Intensity Reduction:1HzZ5HzZsham 2/27 (6% pain intensity reduction) Responders in the Control Group (% of Pain Intensity Reduction:1HzZ5HzZsham 2/27 (5% pain intensity reduction)	sham	Pain intensity	Irlbacher et al.(2006) Double-blind, sham controlled					no difference	NP,neuropathic pain
Galhardoni, R. et al 2015	NP: central (n=11); peripheral (n=3)	Type of Coil, Target, Stimulation Intensity, and Frequency (Total No. of Pulses):F8, hand M1, 90% RMT, 1 and 20Hz (1600p) Orientation of the Induced Current:Posterior-anterior No. of Sessions:1 Responders in the Active Group (% of Pain Intensity Reduction:1Hz/20Hz: right after stimulation: NR (no change in pain intensity reduction compared with sham); 6d after stimulation: Responders in the Contr…	sham	Pain intensity		Andre ´-Obadia et al.(2006) Double-blind, controlled, crossover				no difference	NP,neuropathic pain
Galhardoni, R. et al 2015	Low back pain (n=17)	Type of Coil, Target, Stimulation Intensity, and Frequency (Total No. of Pulses):F8, left M1, 95% RMT, 20Hz (500p) Orientation of the Induced Current:Coil centered over the hand area No. of Sessions:1 Responders in the Active Group (% of Pain Intensity Reduction:20Hz: 13/17 (28% pain intensity reduction) Responders in the Control Group (% of Pain Intensity Reduction:Sham: NR (1% pain intensity re…	sham	Pain intensity		Johnson et al.(2006) Double-blind, sham controlled, crossover				potentially better
Galhardoni, R. et al 2015	NP: central (n=14); peripheral (n=6)	Type of Coil, Target, Stimulation Intensity, and Frequency (Total No. of Pulses):F8; M1, S1, PMC, and SMA; 90% of RMT of painful area (or 100A/ ms); 5Hz and sham (500p) Orientation of the Induced Current:NR No. of Sessions:1 Responders in the Active Group (% of Pain Intensity Reduction:M1: 10/20 patients (>30% pain intensity reduction) Responders in the Control Group (% of Pain Intensity Reductio…	S1, PMC ,SMA,sham	Pain intensity		Hirayama et al.(2006) Double-blind, controlled, crossover				potentially better (up to 3h)	NP,neuropathic pain
Galhardoni, R. et al 2015	NP: central (n=14); peripheral (n=6)	Type of Coil, Target, Stimulation Intensity, and Frequency (Total No. of Pulses):F8, hand M1, 90% RMT, 1 and 10Hz (1200p) Orientation of the Induced Current:Posterior-anterior No. of Sessions:1 Responders in the Active Group (% of Pain Intensity Reduction:10Hz: NR (33% pain intensity reduction) 1Hz: NR (11% pain intensity reduction) Responders in the Control Group (% of Pain Intensity Reduction:S…	sham	Pain intensity		Lefaucheur et al.(2006) Double-blind, sham controlled, crossover				potentially better	NP,neuropathic pain
Galhardoni, R. et al 2015	NP: central spinal cord injury (n=12)	Type of Coil, Target, Stimulation Intensity, and Frequency (Total No. of Pulses):F8, vertex, 115% of the averaged RMT of both hands, 5Hz (500p) Orientation of the Induced Current:Posterior-anterior No. of Sessions:10 Responders in the Active Group (% of Pain Intensity Reduction:NR Responders in the Control Group (% of Pain Intensity Reduction:NR	sham	Pain intensity	Defrin et al.(2007) Double-blind,placebo controlled					no difference	NP,neuropathic pain
Galhardoni, R. et al 2015	NP: central pain (n=9); peripheral (n=4)	Type of Coil, Target, Stimulation Intensity, and Frequency (Total No. of Pulses):F8; M1 of painful area; 90% of RMT (or 100A/ms); 10, 5, and 1Hz (500p) Orientation of the Induced Current:NR No. of Sessions:1 Responders in the Active Group (% of Pain Intensity Reduction:NR Responders in the Control Group (% of Pain Intensity Reduction:NR	sham	Pain intensity		Saitoh et al.(2007) Double-blind,placebo controlled, crossover				potentially better (5 and 10Hz: 180min) no difference (1Hz)	NP,neuropathic pain
Galhardoni, R. et al 2015	NP: central (n=23); peripheral (n=23)	Type of Coil, Target, Stimulation Intensity, and Frequency (Total No. of Pulses):F8, hand M1 contralateral to the painful side, 90% RMT, 1 and 10Hz (1200p) Orientation of the Induced Current:Posterior-anterior No. of Sessions:1 Responders in the Active Group (% of Pain Intensity Reduction:10Hz: 12/46 (>30% pain intensity reduction) thermal sensory deficits partially improved in painful areas (2.1…	sham	Pain intensity		Lefaucheur et al.(2008) Double-blind, placebo controlled, crossover				potentially better	NP,neuropathic pain
Galhardoni, R. et al 2015	NP (n=28)	Type of Coil, Target, Stimulation Intensity, and Frequency (Total No. of Pulses):F8, M1, 90% RMT, 20Hz (1200p) Orientation of the Induced Current:Posterior-anterior vs lateral-medial No. of Sessions:1 Responders in the Active Group (% of Pain Intensity Reduction:20Hz: 14/28 after real rTMS had positive changes in global scores during the week after the procedure (NR) Responders in the Control Gro…	sham	Pain intensity		Andre ´-Obadia et al.(2008) Double-blind, randomized sham controlled, crossover				potentially better (AP orientation,) no difference (placebo and in LM orientation)	NP,neuropathic pain
Galhardoni, R. et al 2015	NP: (CRPS type I) (n=23)	Type of Coil, Target, Stimulation Intensity, and Frequency (Total No. of Pulses):F8, M1, 90% RMT, 10Hz (2500p) Orientation of the Induced Current:Posterior-anterior No. of Sessions:10 Responders in the Active Group (% of Pain Intensity Reduction:10Hz: NR (50.9% pain intensity reduction) Responders in the Control Group (% of Pain Intensity Reduction: Sham: NR (24.7% pain intensity reduction)	sham	Pain intensity	Picarelli et al.(2010) Double-blind, sham controlled					potentially better(10 Hz)	CRPS,complex regional pain syndrome
Galhardoni, R. et al 2015	NP: spinal cord injury (n=13); 11 completed study	Type of Coil, Target, Stimulation Intensity, and Frequency (Total No. of Pulses):F8, M1, 80% RMT, 10Hz (1500p) Orientation of the Induced Current:Posterior-anterior No. of Sessions:5 Responders in the Active Group (% of Pain Intensity Reduction:10Hz: NR (6.45?2.25 to 5.45?1.81 pain intensity reduction) Responders in the Control Group (% of Pain Intensity Reduction:Sham: NR (6.18?1.83 to 5.91?2.07…	sham	Pain intensity		Kang et al.(2009) Double-blind, sham controlled, crossover				no difference	NP,neuropathic pain
Galhardoni, R. et al 2015	Neuropathic pain (n=14)	Type of Coil, Target, Stimulation Intensity, and Frequency (Total No. of Pulses):rTMS: F8, M1, 90% RMT, 10Hz (2000p); TBS: F8, M1, 80% RMT, 50Hz (600p) Orientation of the Induced Current:Posterior-anterior No. of Sessions:3 Responders in the Active Group (% of Pain Intensity Reduction:iTBS primed: 57% (33% pain intensity reduction) cTBS primed: 43% (28% pain intensity reduction) Responders in the…	sham	Pain intensity		Lefaucheur et al.(2012) Crossover, controlled				potentially better	NP,neuropathic pain
Galhardoni, R. et al 2015	NP (diabetic neuropathy) (n=23)	Type of Coil, Target, Stimulation Intensity, and Frequency (Total No. of Pulses):H coil, vertex, 100% RMT, 20Hz (1500p) Orientation of the Induced Current:NR No. of Sessions: 5 Responders in the Active Group (% of Pain Intensity Reduction:20Hz: NR (71% pain intensity reduction) Responders in the Control Group (% of Pain Intensity Reduction:Sham: NR (31% pain intensity reduction)	sham	Pain intensity	Onesti et al.(2013) Double-blind sham controlled					potentially better	NP,neuropathic pain
Galhardoni, R. et al 2015	Neuropathic pain (n=64)	Type of Coil, Target, Stimulation Intensity, and Frequency (Total No. of Pulses):F8, M1 (face, hand, or foot), 90% RMT, 5Hz (500p) Orientation of the Induced Current:NR No. of Sessions: 10 Responders in the Active Group (% of Pain Intensity Reduction:5Hz: 12/61 (6.51 pain intensity reduction in VAS score); after 60min: NR (3.38 pain intensity reduction in VAS score) Responders in the Control Grou…	sham	Pain intensity		Hosomi et al.(2013) Double-blind, sham controlled crossover				potentially better (immediately)
Galhardoni, R. et al 2015	NP: spinal cord injury (n=16)	Type of Coil, Target, Stimulation Intensity, and Frequency (Total No. of Pulses):F8, M1 (hand: 90% RMT; leg: 110% RMT), 10Hz (2000p) Orientation of the Induced Current:Tangentially to scalp handle pointing 45? backward and lateral over the hand and leg M1 No. of Sessions: 3 Responders in the Active Group (% of Pain Intensity Reduction:10Hz: NR (right after stimulation: hand: 20% pain intensity re…	sham	Pain intensity		Jette ´et al.(2013) Randomized,crossover, sham controlled				potentially better	NP,neuropathic pain
Galhardoni, R. et al 2015	Irritable bowel syndrome (nZ21)	Type of Coil, Target, Stimulation Intensity, and Frequency (Total No. of Pulses):F8, M1, 80% RMT, 20Hz (2000p) Orientation of the Induced Current:Anterior-posterior No. of Sessions:5 Responders in the Active Group (% of Pain Intensity Reduction:20Hz: NR (0.9±1.3/10 pain intensity reduction) Responders in the Control Group (% of Pain Intensity Reduction:Sham: NR (1.4±2.3/10 pain intensity reductio…	sham	VAS		Melchior et al 62 2014 Double-blind,crossover, sham controlled				potentially better
Moreno-Duarte, I. et al 2014	SCI	rTMS for 10 days	sham	VAS	Defrin et al. (2007) Double-blind randomized controlled trial					potentially better	SCI,spinal cord injury
Moreno-Duarte, I. et al 2014	SCI	rTMS for 5 days	sham	VAS		Kang et al. (2009) Randomized, double-blinded,crossover				no difference	SCI,spinal cord injury
Boldt, I. et al 2014	SCI	repetitive transcranial magnetic stimulation (rTMS) of the motor cortex. 500 trains were delivered at a frequency of 5 Hz for 10 seconds with 30 second intertrain interval	sham	VAS	Defrin et al. (2007) Parallel-group randomised controlled trial					no difference	SCI,spinal cord injury
Boldt, I. et al 2014	SCI	rTMS (20 trains of 10 Hz stimulation during 5 seconds with 55 second interval)	sham	NRS		Kang et al. (2009) crossover				unclear	SCI,spinal cord injury
Boldt, I. et al 2014	SCI	rTMS, 20 trains of 6 seconds with 54 second interval at 10 Hz or a single train of 20 minutes at 1 Hz	sham	VAS		Lefaucheur 2007 crossover				no difference(SCI)	SCI,spinal cord injury	no session available,Cannot be combined
Mehta, S. et al 2013	SCI	10 daily motor rTMS treatments (500 trains at 5 Hz for 10 sec; total of 5000 pulses at intensity of 115% of motor threshold) over a 2 wk period, using figure-of-8 coil over the vertex	sham	VAS	Defrin et al.(2007)					potentially better	SCI,spinal cord injury
Mehta, S. et al 2013	SCI	2 sessions, 20 trains of 10 Hz stimuli over 5 sec repeated for 5 consecutive days.	sham	NA		Kang et al.(2009)				no difference	SCI,spinal cord injury
Cossins, L.et al 2013	CRPS	A series of 10 rTMS (10 Hz) applications each lasting 1.2 s	sham	VAS	Pleger et al.(2004)					potentially better	CRPS,complex regional pain syndrome
Cossins, L.et al 2013	CRPS	rTMS (10 Hz, 1/day for 10 days)	sham	VAS	Picarelli et al.(2010)					potentially better	CRPS,complex regional pain syndrome
Zaghi, S. et al 2011	12 CPSP , 6 BPL	Freq./int:10 Hz;Pulses/duration:1000;Int., MT:0.8;Coil:F8;No:1;site:M1	sham	NA					Lefaucheur1 et al. (2001 )	potentially better	BPL,brachial plexus lesion; CPSP, central post stroke pain
Zaghi, S. et al 2011	12 CPSP , 6 BPL	Freq./int:0.5Hz;Pulses/duration:600;Int., MT:0.8;Coil:F8;No:1;site:M1	sham	NA					Lefaucheur2 et al. (2001)	potentially worse	BPL,brachial plexus lesion; CPSP, central post stroke pain
Zaghi, S. et al 2011	2 BPL, 2 PNL, 1 radiculopathy, 2 sympathetic dystrophy, 2 myelopathy, 1 postherpetic neuralgia, 1 PLP , 1 osteomyelitis	Freq./int:20 Hz;Pulses/duration:800;Int., MT:0.8;Coil:Circular/double-cone coil;No:1;site:M1	sham	NA					Rollnik et al.(2002)	no difference	BPL,brachial plexus lesion; PNL, peripheral nerve lesion; PLP,phantom limb pain
Zaghi, S. et al 2011	24 CPSP , 12 BPL, 12 SCI, 12 TNP	Freq./int:10Hz;Pulses/duration:1000;Int., MT:0.8;Coil:F8;No:1;site:M1	sham	NA		Lefaucheur et al.(2004)				potentially better	BPL,brachial plexus lesion; CPSP, central post stroke pain; TNP,trigeminal neuropathic pain; SCI = spinal cord injury
Zaghi, S. et al 2011	24 TNP , 24 CPSP	Freq./int:20Hz;Pulses/duration:2000;Int., MT:0.8;Coil:F8;No:5;site:M1	sham	NA					Khedr et al.(2005)	potentially better	CPSP, central post stroke pain; TNP,trigeminal neuropathic pain
Zaghi, S. et al 2011	5 CPSP (thalamo-capsular)/2 CPSP (thalamic)/2 CPSP (brain-stem)/2 peripheral lesion/1 cervical spinal injury	Freq./int:1Hz;Pulses/duration:1600;Int., MT:0.9;Coil:F8;No:1;site:M1	sham	NA					Obadia1 et al.(2006)	no difference	CPSP, central post stroke pain
Zaghi, S. et al 2011	5 CPSP (thalamo-capsular)/2 CPSP (thalamic)/2 CPSP (brain-stem)/2 peripheral lesion/1 cervical spinal injury	Freq./int:20Hz;Pulses/duration:1600;Int., MT:0.9;Coil:F8;No:1;site:M1	sham	NA					Obadia2 et al.(2006)	no difference	CPSP, central post stroke pain
Zaghi, S. et al 2011	3 heavy lifting/1 motorbike accident/2 motor vehicle accident/1 disc degeneration/1 degeneration of L4/L5/1 Fall/1 life long/1 injury/1 nerve damage arthritis/1 work-related injury/1 illness/1 skull base fracture/1 degenerative disc illness/1 chrones disease	Freq./int:20Hz;Pulses/duration:600;Int., MT:0.95;Coil:Double coil;No:1;site:M1	sham	NA		Johnson et al.(2006 )				no difference	SCI,spinal cord injury
Zaghi, S. et al 2011	2 complete SCI/9 incomplete SCI	Freq./int:5Hz;Pulses/duration:500;Int., MT:1.15;Coil:F8;No:10;site:Over the vertex	sham	NA					Defrin et al.(2007 )	no difference	SCI,spinal cord injury
Zaghi, S. et al 2011	13-lesion of the trigeminal nerve/10- lesion of the brachial plexus/13-secondary to thalamic stroke/10- secondary to syringomyelia or ischaemic spinal cord lesion	Freq./int:10Hz;Pulses/duration:1200;Int., MT:0.9;Coil:F8;No:1;site:M1	sham	NA					Lefaucheur1 et al.(2008)	potentially better
Zaghi, S. et al 2011	13-lesion of the trigeminal nerve/10- lesion of the brachial plexus/13-secondary to thalamic stroke/10- secondary to syringomyelia or ischaemic spinal cord lesion	Freq./int:1Hz;Pulses/duration:1200;Int., MT:0.9;Coil:F8;No:1;site:M1	sham	NA					Lefaucheur2 et al.(2008 )	no difference
Zaghi, S. et al 2011	5-motor complete SCI/6-motor incomplete SCI	Freq./int:10Hz;Pulses/duration:1000;Int., MT:0.8;Coil:F8;No:5;site:M1	sham	NA					Kang et al.(2009)	no difference	SCI,spinal cord injury
Leung, A. et al 2009	25 PSP;24 TGN	PULSES/SESSION:2000;CODING FOR PULSES:High;FREQUENCY:20 Hz;CODING FOR FREQUENCY:High;SESSIONS:5;CODING FOR SESSIONS:Multiple	sham	NA	Khedr et al.(2005)					potentially better	PSP , post-stroke supraspinal related pain; TGN, trigeminal nerve or ganglion.
Leung, A. et al 2009	3 NR;7 PN;2SC	PULSES/SESSION:800;CODING FOR PULSES:low;FREQUENCY:20 Hz;CODING FOR FREQUENCY:High;SESSIONS:1;CODING FOR SESSIONS: Single	sham	NA		Rollnik et al.(2002)				no difference	NR, nerve root; PN, peripheral nerve
Leung, A. et al 2009	12NR;24PSP;12SC 12TGN	PULSES/SESSION:1000;CODING FOR PULSES:low;FREQUENCY:10 Hz;CODING FOR FREQUENCY:low;SESSIONS:1;CODING FOR SESSIONS: Single	sham	NA		Lefaucheur et al.(2004)				potentially better	NR, nerve root; PN, peripheral nerve; PSP , post-stroke supraspinal related pain; TGN, trigeminal nerve or ganglion.
Leung, A. et al 2009	1NR;1PN;9PSP;1SC	PULSES/SESSION:1600;CODING FOR PULSES:high;FREQUENCY:20 Hz;CODING FOR FREQUENCY:High;SESSIONS:1;CODING FOR SESSIONS: Single	sham	NA		Andre-Obadia et al.(2006)				no difference	NR, nerve root; PN, peripheral nerve; PSP , post-stroke supraspinal related pain; TGN, trigeminal nerve or ganglion.
Leung, A. et al 2009	1NR;1PN;8PSP;3SC 3TGN	PULSES/SESSION:500;CODING FOR PULSES:low;FREQUENCY:5 Hz;CODING FOR FREQUENCY:low;SESSIONS:1;CODING FOR SESSIONS: Single	S1, PMC ,SMA,sham	NA		Hirayama et al.(2006)				potentially better (2week maintain)	NR, nerve root; PN, peripheral nerve; PSP , post-stroke supraspinal related pain; TGN, trigeminal nerve or ganglion.
Kumar, B. et al 2009	48 NP (24Central poststroke pain (CPSP))	intensity was 80% of motor threshold and trains were delivered at 20 Hz, 10 trains of 10 s each given daily for 5 days to the hand area of the motor cortex.	Sham stimulation was given holding the real TMS coil elevated and angled 45° away from the skull.	VAS	Khedr EM et al.(2005)					potentially better	NP,neuropathic pain; CPSP,Central poststroke pain
Kumar, B. et al 2009	60 NP (24Central poststroke pain (CPSP))	3 wk apart for 20 min sessions of 10 Hz rTMS over the motor cortex corresponding to the hand area.	sham	VAS		Lefaucheur JP et al.(2004)				potentially better	NP,neuropathic pain; CPSP,Central poststroke pain
